# Supplementary material for: Whale counting in satellite and aerial images with deep learning
Source: Sci Rep. 2019 Oct 3;9:14259. doi: 10.1038/s41598-019-50795-9 (PMC6776647; doi:10.1038/s41598-019-50795-9)
Supplement: Supplementary file 2 — Supplementary Dataset 1 [file 41598_2019_50795_MOESM2_ESM.csv]

ID	latitude	longitude	Photo-interpreted_class_label
1	125.719490	-1.816234	Water+submerged rocks
2	119.869820	11.506610	Water+submerged rocks
3	117.444276	6.631613	Water+submerged rocks
4	121.842182	-10.460425	Water+submerged rocks
5	102.578907	11.730153	Water+submerged rocks
6	-74.038289	-44.781549	Water+submerged rocks
7	172.945604	1.341419	Water+submerged rocks
8	26.919699	36.732077	Water+submerged rocks
9	-6.680623	56.556135	Water+submerged rocks
10	-66.783443	44.808911	Water+submerged rocks
11	14.331699	35.915567	Water+submerged rocks
12	121.917142	14.636960	Water+submerged rocks
13	-178.164462	-14.295678	Water+submerged rocks
14	138.050722	-7.589930	Water+submerged rocks
15	165.116333	-20.750877	Water+submerged rocks
16	135.373126	-0.676139	Water+submerged rocks
17	134.947875	-1.132349	Water+submerged rocks
18	-61.842026	17.584959	Water+submerged rocks
19	100.054797	9.457485	Water+submerged rocks
20	23.758268	39.087204	Water+submerged rocks
21	-78.442172	60.804138	Water+submerged rocks
22	21.704834	60.169123	Water+submerged rocks
23	129.834117	-7.970130	Water+submerged rocks
24	19.283668	57.940058	Water+submerged rocks
25	-16.066616	11.755604	Water+submerged rocks
26	162.325114	11.352973	Water+submerged rocks
27	25.714231	35.165112	Water+submerged rocks
28	51.779170	-46.340970	Water+submerged rocks
29	125.608030	-8.266014	Water+submerged rocks
30	92.718944	9.136118	Water+submerged rocks
31	92.754598	12.272368	Water+submerged rocks
32	96.417313	2.511136	Water+submerged rocks
33	-177.366236	28.221186	Water+submerged rocks
34	25.638597	40.407506	Water+submerged rocks
35	19.034681	57.915403	Water+submerged rocks
36	117.444263	6.631608	Water+submerged rocks
37	3.934987	51.737457	Water+submerged rocks
38	33.690978	34.969814	Water+submerged rocks
39	73.097836	0.228886	Water+submerged rocks
40	132.450972	33.922630	Water+submerged rocks
41	20.667833	38.357833	Water+submerged rocks
42	112.746865	16.655234	Water+submerged rocks
43	166.045129	-50.854816	Water+submerged rocks
44	167.507470	-22.664078	Water+submerged rocks
45	-61.805588	47.230247	Water+submerged rocks
46	125.504680	-8.284397	Water+submerged rocks
47	-17.189909	28.015446	Water+submerged rocks
48	-176.632422	0.803792	Water+submerged rocks
49	120.459684	-6.377857	Water+submerged rocks
50	49.910905	-16.835785	Water+submerged rocks
51	16.084668	43.077840	Water+submerged rocks
52	122.173561	13.999487	Water+submerged rocks
53	-50.454644	0.401344	Water+submerged rocks
54	143.331361	52.661168	Water+submerged rocks
55	123.849688	12.227269	Water+submerged rocks
56	119.821937	11.520461	Water+submerged rocks
57	-61.731439	17.621611	Water+submerged rocks
58	125.476204	10.123877	Water+submerged rocks
59	25.322691	36.778034	Water+submerged rocks
60	153.540539	-27.421701	Water+submerged rocks
61	-91.748503	29.529969	Water+submerged rocks
62	151.028073	-8.550004	Water+submerged rocks
63	108.309006	4.065148	Water+submerged rocks
64	73.583015	2.962050	Water+submerged rocks
65	-126.088005	49.246926	Water+submerged rocks
66	160.384052	-9.173917	Water+submerged rocks
67	166.782630	-11.575063	Water+submerged rocks
68	-7.474451	56.941151	Water+submerged rocks
69	96.839866	-12.154888	Water+submerged rocks
70	94.669907	16.182044	Water+submerged rocks
71	130.088845	-11.831918	Water+submerged rocks
72	167.080490	-15.695783	Water+submerged rocks
73	145.873888	-4.687924	Water+submerged rocks
74	-77.561555	25.027952	Water+submerged rocks
75	72.982200	3.111124	Water+submerged rocks
76	43.260817	-11.408870	Water+submerged rocks
77	-171.855690	-9.173240	Water+submerged rocks
78	-64.602135	47.752298	Water+submerged rocks
79	160.350209	-9.099027	Water+submerged rocks
80	-61.489882	15.534876	Water+submerged rocks
81	-152.340875	58.601434	Water+submerged rocks
82	-74.440298	24.104640	Water+submerged rocks
83	-64.337985	18.490201	Water+submerged rocks
84	130.620209	-11.363775	Water+submerged rocks
85	103.313850	1.066710	Water+submerged rocks
86	-106.479605	21.430005	Water+submerged rocks
87	148.000994	-40.429503	Water+submerged rocks
88	167.406837	-14.310981	Water+submerged rocks
89	-45.626410	-1.128401	Water+submerged rocks
90	-109.418311	-27.097081	Water+submerged rocks
91	105.633422	-10.445821	Water+submerged rocks
92	121.375406	19.368232	Water+submerged rocks
93	125.522335	-8.302309	Water+submerged rocks
94	23.717399	39.072426	Water+submerged rocks
95	-73.555339	-42.376380	Water+submerged rocks
96	-74.004121	-43.809065	Water+submerged rocks
97	-118.302660	28.919695	Water+submerged rocks
98	20.676333	38.600864	Water+submerged rocks
99	-91.524720	18.771396	Water+submerged rocks
100	-82.247538	9.408454	Water+submerged rocks
101	-130.079324	-25.060824	Water+submerged rocks
102	179.353494	-18.118628	Water+submerged rocks
103	127.930972	34.919044	Water+submerged rocks
104	122.164908	14.051276	Water+submerged rocks
105	6.723456	0.368153	Water+submerged rocks
106	172.915540	1.344291	Water+submerged rocks
107	-38.902592	-13.481655	Water+submerged rocks
108	17.365680	42.802487	Water+submerged rocks
109	73.063035	8.261923	Water+submerged rocks
110	167.244633	-20.687136	Water+submerged rocks
111	132.625751	-11.224076	Water+submerged rocks
112	-3.564524	48.810032	Water+submerged rocks
113	45.282333	-12.747726	Water+submerged rocks
114	26.459836	36.575521	Water+submerged rocks
115	127.865217	-0.831645	Water+submerged rocks
116	100.084840	9.553761	Water+submerged rocks
117	172.940147	1.336850	Water+submerged rocks
118	137.084910	-15.737833	Water+submerged rocks
119	119.873640	11.459983	Water+submerged rocks
120	-16.396901	19.644778	Water+submerged rocks
121	73.578950	2.954406	Water+submerged rocks
122	-74.824055	-44.570494	Water+submerged rocks
123	168.079091	54.500208	Water+submerged rocks
124	98.466338	12.553376	Water+submerged rocks
125	-28.297538	38.515839	Water+submerged rocks
126	-74.026504	-41.892863	Water+submerged rocks
127	121.888954	15.046108	Water+submerged rocks
128	-140.248871	-8.800192	Water+submerged rocks
129	116.428964	-3.440130	Water+submerged rocks
130	73.102517	0.216973	Water+submerged rocks
131	-96.400236	28.353878	Water+submerged rocks
132	-16.968682	32.828432	Water+submerged rocks
133	-64.387772	46.741197	Water+submerged rocks
134	50.983622	68.458840	Water+submerged rocks
135	-124.127308	49.506193	Water+submerged rocks
136	168.158936	-17.692345	Water+submerged rocks
137	141.318517	45.133471	Water+submerged rocks
138	-61.865831	17.014707	Water+submerged rocks
139	73.066095	8.264331	Water+submerged rocks
140	119.744981	25.653639	Water+submerged rocks
141	73.045855	6.443043	Water+submerged rocks
142	147.307201	-43.512146	Water+submerged rocks
143	-56.625840	47.604248	Water+submerged rocks
144	-3.253453	47.382457	Water+submerged rocks
145	-53.528387	48.200994	Water+submerged rocks
146	-61.286180	16.325434	Water+submerged rocks
147	114.397991	-7.181694	Water+submerged rocks
148	-52.448189	-1.476713	Water+submerged rocks
149	-64.718179	17.757387	Water+submerged rocks
150	132.710427	32.907063	Water+submerged rocks
151	-83.079469	21.769965	Water+submerged rocks
152	-70.560421	41.467384	Water+submerged rocks
153	24.309134	37.664003	Water+submerged rocks
154	-6.804364	56.512567	Water+submerged rocks
155	95.380244	5.813863	Water+submerged rocks
156	157.512285	-8.763171	Water+submerged rocks
157	-128.328856	-24.326139	Water+submerged rocks
158	148.010941	-42.738137	Water+submerged rocks
159	-74.259425	-51.357069	Water+submerged rocks
160	-62.064834	-39.161228	Water+submerged rocks
161	154.285197	-11.359862	Water+submerged rocks
162	129.902557	-1.998995	Water+submerged rocks
163	127.603143	-0.613989	Water+submerged rocks
164	20.936763	37.722759	Water+submerged rocks
165	166.782956	-11.575055	Water+submerged rocks
166	131.978355	-7.239206	Water+submerged rocks
167	134.366696	34.487140	Water+submerged rocks
168	43.749189	-12.281507	Water+submerged rocks
169	141.038322	45.269276	Water+submerged rocks
170	150.913156	-2.910541	Water+submerged rocks
171	-61.585214	16.276068	Water+submerged rocks
172	5.132927	52.465278	Water+submerged rocks
173	-140.250555	-8.803810	Water+submerged rocks
174	-12.796273	7.527730	Water+submerged rocks
175	-6.562803	57.387522	Water+submerged rocks
176	168.993308	-18.665274	Water+submerged rocks
177	-147.883987	60.218461	Water+submerged rocks
178	91.861817	21.492074	Water+submerged rocks
179	-140.242364	-8.790004	Water+submerged rocks
180	134.219469	-5.691604	Water+submerged rocks
181	-70.028179	41.371236	Water+submerged rocks
182	0.939724	51.389292	Water+submerged rocks
183	46.314151	-9.424823	Water+submerged rocks
184	-176.131663	-13.243014	Water+submerged rocks
185	-55.459933	50.804415	Water+submerged rocks
186	-74.844551	-43.552502	Water+submerged rocks
187	147.409229	-1.990800	Water+submerged rocks
188	114.210406	22.215515	Water+submerged rocks
189	-5.082859	55.452050	Water+submerged rocks
190	-63.484700	46.197058	Water+submerged rocks
191	25.728509	35.263697	Water+submerged rocks
192	-62.738228	17.285034	Water+submerged rocks
193	-61.929808	47.338733	Water+submerged rocks
194	125.333683	-15.031334	Water+submerged rocks
195	-80.262573	-2.840767	Water+submerged rocks
196	160.313603	-9.167899	Water+submerged rocks
197	-23.774250	15.042072	Water+submerged rocks
198	-130.075006	-25.062855	Water+submerged rocks
199	167.972460	-29.014839	Water+submerged rocks
200	120.946433	6.037780	Water+submerged rocks
201	159.071150	-9.021498	Water+submerged rocks
202	128.914987	-8.258695	Water+submerged rocks
203	125.948046	9.749104	Water+submerged rocks
204	-51.674610	4.036294	Water+submerged rocks
205	124.170686	24.328141	Water+submerged rocks
206	25.363952	39.826492	Water+submerged rocks
207	58.670083	20.391462	Water+submerged rocks
208	144.979845	-40.656729	Water+submerged rocks
209	117.655503	3.429069	Water+submerged rocks
210	96.823026	-12.131637	Water+submerged rocks
211	129.640377	28.402353	Water+submerged rocks
212	-28.315684	38.741694	Water+submerged rocks
213	-80.269086	-2.924336	Water+submerged rocks
214	58.728352	20.428898	Water+submerged rocks
215	-75.213120	-48.704650	Water+submerged rocks
216	90.647260	22.793467	Water+submerged rocks
217	-45.643566	-1.149540	Water+submerged rocks
218	168.125833	-15.746932	Water+submerged rocks
219	14.477724	35.942406	Water+submerged rocks
220	98.534218	11.998655	Water+submerged rocks
221	-77.686264	21.931764	Water+submerged rocks
222	48.346916	-13.321006	Water+submerged rocks
223	132.595211	-11.344180	Water+submerged rocks
224	131.318460	-8.019507	Water+submerged rocks
225	173.779544	-40.918474	Water+submerged rocks
226	73.630150	5.417996	Water+submerged rocks
227	-17.123510	66.211522	Water+submerged rocks
228	168.107735	-14.920871	Water+submerged rocks
229	148.193552	-39.946755	Water+submerged rocks
230	-59.817532	46.101328	Water+submerged rocks
231	5.083316	52.416982	Water+submerged rocks
232	14.450762	44.626648	Water+submerged rocks
233	-53.549896	48.088925	Water+submerged rocks
234	25.370712	36.743455	Water+submerged rocks
235	123.079708	-10.675973	Water+submerged rocks
236	-77.177867	26.166040	Water+submerged rocks
237	-68.775970	18.161097	Water+submerged rocks
238	168.746988	7.305538	Water+submerged rocks
239	-87.927014	17.956171	Water+submerged rocks
240	-61.019771	14.468797	Water+submerged rocks
241	43.635608	-12.247700	Water+submerged rocks
242	-4.425591	53.141280	Water+submerged rocks
243	-53.525493	48.116450	Water+submerged rocks
244	168.109492	5.601123	Water+submerged rocks
245	24.448887	37.355602	Water+submerged rocks
246	-63.107002	18.219901	Water+submerged rocks
247	166.914765	-0.501845	Water+submerged rocks
248	123.049568	-8.412101	Water+submerged rocks
249	-28.311081	38.730690	Water+submerged rocks
250	73.585736	2.962276	Water+submerged rocks
251	-86.440291	16.408947	Water+submerged rocks
252	123.172019	11.905965	Water+submerged rocks
253	73.590696	3.375788	Water+submerged rocks
254	57.672058	-19.999924	Water+submerged rocks
255	119.896522	12.333345	Water+submerged rocks
256	119.826785	11.377518	Water+submerged rocks
257	-115.300060	28.161171	Water+submerged rocks
258	-158.095462	-19.973791	Water+submerged rocks
259	-38.649757	-12.889656	Water+submerged rocks
260	153.396509	-27.599386	Water+submerged rocks
261	126.363111	34.434851	Water+submerged rocks
262	7.789875	63.411643	Water+submerged rocks
263	112.709735	21.665341	Water+submerged rocks
264	-94.946868	29.245286	Water+submerged rocks
265	119.739910	11.424303	Water+submerged rocks
266	167.305771	-20.723997	Water+submerged rocks
267	72.974972	7.026046	Water+submerged rocks
268	-1.635150	60.306587	Water+submerged rocks
269	-87.969942	17.899322	Water+submerged rocks
270	120.251768	-9.615374	Water+submerged rocks
271	150.332650	-9.526312	Water+submerged rocks
272	50.487658	26.238340	Water+submerged rocks
273	122.018519	10.448601	Water+submerged rocks
274	72.981419	7.018593	Water+submerged rocks
275	123.320524	-10.340062	Water+submerged rocks
276	125.953727	9.743907	Water+submerged rocks
277	-90.385579	-0.506713	Water+submerged rocks
278	125.475403	10.128716	Water+submerged rocks
279	125.538205	-8.310526	Water+submerged rocks
280	-111.114430	25.995998	Water+submerged rocks
281	108.097862	3.698427	Water+submerged rocks
282	150.543084	-9.631184	Water+submerged rocks
283	-110.983722	18.861853	Water+submerged rocks
284	-5.994188	57.108104	Water+submerged rocks
285	-3.569004	48.812626	Water+submerged rocks
286	-22.913558	16.159203	Water+submerged rocks
287	168.107048	5.601466	Water+submerged rocks
288	72.968354	4.879411	Water+submerged rocks
289	166.524353	-14.787728	Water+submerged rocks
290	127.632607	-3.328037	Water+submerged rocks
291	-49.089782	-1.739827	Water+submerged rocks
292	150.368037	-9.364568	Water+submerged rocks
293	119.834422	10.442286	Water+submerged rocks
294	98.574009	11.990218	Water+submerged rocks
295	-61.028060	13.753925	Water+submerged rocks
296	129.704299	-8.045521	Water+submerged rocks
297	46.413433	-9.418644	Water+submerged rocks
298	129.328300	-31.650181	Water+submerged rocks
299	167.597013	-14.219398	Water+submerged rocks
300	108.041012	4.070506	Water+submerged rocks
301	-1.168599	50.602444	Water+submerged rocks
302	103.158871	0.900299	Water+submerged rocks
303	33.580395	27.804613	Water+submerged rocks
304	-172.056035	-13.907250	Water+submerged rocks
305	17.401791	62.406574	Water+submerged rocks
306	25.530893	40.415109	Water+submerged rocks
307	155.773705	-7.126210	Water+submerged rocks
308	-158.102315	-19.972625	Water+submerged rocks
309	20.695973	38.458656	Water+submerged rocks
310	134.205063	-5.717971	Water+submerged rocks
311	-5.674931	-15.908471	Water+submerged rocks
312	154.286449	-11.361652	Water+submerged rocks
313	10.521916	55.980042	Water+submerged rocks
314	125.646349	-8.145898	Water+submerged rocks
315	-66.736676	44.721299	Water+submerged rocks
316	-68.702879	18.112494	Water+submerged rocks
317	128.186893	-3.087851	Water+submerged rocks
318	-127.885275	51.435984	Water+submerged rocks
319	119.683575	-9.813053	Water+submerged rocks
320	42.015765	16.753762	Water+submerged rocks
321	145.707400	15.198509	Water+submerged rocks
322	123.361542	-1.229451	Water+submerged rocks
323	14.556027	35.885028	Water+submerged rocks
324	126.097664	9.744823	Water+submerged rocks
325	127.876892	1.933631	Water+submerged rocks
326	120.996771	12.409800	Water+submerged rocks
327	167.283073	-20.762322	Water+submerged rocks
328	-72.505979	18.757160	Water+submerged rocks
329	25.396799	36.683240	Water+submerged rocks
330	125.258983	24.812872	Water+submerged rocks
331	96.817266	-12.166918	Water+submerged rocks
332	48.317277	-13.197275	Water+submerged rocks
333	175.539797	-36.349968	Water+submerged rocks
334	123.157813	12.974668	Water+submerged rocks
335	125.195577	-1.710070	Water+submerged rocks
336	73.579733	2.955879	Water+submerged rocks
337	-61.882710	57.863604	Water+submerged rocks
338	-82.860784	21.439696	Water+submerged rocks
339	-65.302699	18.143528	Water+submerged rocks
340	-179.858577	-16.686826	Water+submerged rocks
341	117.565343	-8.145284	Water+submerged rocks
342	73.472461	-53.021115	Water+submerged rocks
343	104.085583	10.270413	Water+submerged rocks
344	169.397837	-19.654719	Water+submerged rocks
345	6.756279	0.315605	Water+submerged rocks
346	123.066757	-8.413388	Water+submerged rocks
347	121.867320	15.040922	Water+submerged rocks
348	-75.133929	23.359165	Water+submerged rocks
349	73.631769	10.073314	Water+submerged rocks
350	-140.233120	-8.781661	Water+submerged rocks
351	81.822000	7.472567	Water+submerged rocks
352	-128.585363	52.638149	Water+submerged rocks
353	-73.447844	-42.525089	Water+submerged rocks
354	6.761492	0.267984	Water+submerged rocks
355	-72.928298	20.038500	Water+submerged rocks
356	20.095169	60.010653	Water+submerged rocks
357	-110.324925	24.407082	Water+submerged rocks
358	-75.889917	23.601611	Water+submerged rocks
359	-87.960433	17.905864	Water+submerged rocks
360	-91.827522	18.668154	Water+submerged rocks
361	73.046483	6.442819	Water+submerged rocks
362	-73.738014	-44.027344	Water+submerged rocks
363	124.767884	-8.407002	Water+submerged rocks
364	120.880972	5.916666	Water+submerged rocks
365	26.142510	38.376370	Water+submerged rocks
366	160.367846	-9.181670	Water+submerged rocks
367	120.570269	6.245378	Water+submerged rocks
368	125.431999	2.740261	Water+submerged rocks
369	136.476169	-11.502431	Water+submerged rocks
370	32.506413	35.118815	Water+submerged rocks
371	73.499119	4.167118	Water+submerged rocks
372	19.042553	57.923657	Water+submerged rocks
373	72.982332	7.013660	Water+submerged rocks
374	-68.709450	44.244605	Water+submerged rocks
375	119.861053	10.450218	Water+submerged rocks
376	-6.879941	56.471736	Water+submerged rocks
377	-170.704586	-14.343226	Water+submerged rocks
378	125.510052	-8.289847	Water+submerged rocks
379	99.653803	6.495265	Water+submerged rocks
380	-16.177163	11.157518	Water+submerged rocks
381	93.652341	19.515497	Water+submerged rocks
382	-74.508630	-44.781130	Water+submerged rocks
383	166.998128	-14.929338	Water+submerged rocks
384	134.927440	-1.137136	Water+submerged rocks
385	-27.379822	38.771848	Water+submerged rocks
386	-15.674074	11.303444	Water+submerged rocks
387	98.570556	11.991736	Water+submerged rocks
388	167.915030	-16.247390	Water+submerged rocks
389	96.822807	-12.132935	Water+submerged rocks
390	-79.551429	22.786957	Water+submerged rocks
391	128.448804	2.046510	Water+submerged rocks
392	-75.486455	35.335560	Water+submerged rocks
393	102.610061	11.653591	Water+submerged rocks
394	-171.970515	-13.823746	Water+submerged rocks
395	98.558474	7.976710	Water+submerged rocks
396	-6.896800	56.439083	Water+submerged rocks
397	72.959612	4.428773	Water+submerged rocks
398	-17.136247	32.841722	Water+submerged rocks
399	35.867748	65.028977	Water+submerged rocks
400	129.626727	-7.964231	Water+submerged rocks
401	73.628083	5.418880	Water+submerged rocks
402	-68.663221	44.284315	Water+submerged rocks
403	73.042943	6.441826	Water+submerged rocks
404	-64.757558	32.288629	Water+submerged rocks
405	23.311953	58.530215	Water+submerged rocks
406	178.672506	-17.987697	Water+submerged rocks
407	167.170753	-15.748682	Water+submerged rocks
408	32.689652	34.644702	Water+submerged rocks
409	-68.599658	18.162130	Water+submerged rocks
410	-24.954230	16.919679	Water+submerged rocks
411	148.399244	45.337731	Water+submerged rocks
412	25.399661	36.722433	Water+submerged rocks
413	148.011135	-42.739158	Water+submerged rocks
414	120.279436	13.757764	Water+submerged rocks
415	-64.047132	10.987286	Water+submerged rocks
416	-112.212815	28.931972	Water+submerged rocks
417	-62.999657	18.271114	Water+submerged rocks
418	-171.861652	-9.179199	Water+submerged rocks
419	-1.182051	45.849474	Water+submerged rocks
420	-81.266282	31.497496	Water+submerged rocks
421	-106.348713	21.451841	Water+submerged rocks
422	128.895431	27.892435	Water+submerged rocks
423	73.353136	2.438269	Water+submerged rocks
424	129.905434	-1.154707	Water+submerged rocks
425	-14.108353	28.479219	Water+submerged rocks
426	164.773057	-21.087913	Water+submerged rocks
427	-44.304247	-23.184849	Water+submerged rocks
428	119.843370	11.517014	Water+submerged rocks
429	-111.201210	25.828908	Water+submerged rocks
430	116.006869	-3.686468	Water+submerged rocks
431	102.251610	12.149314	Water+submerged rocks
432	132.507675	-11.102754	Water+submerged rocks
433	122.190571	14.014567	Water+submerged rocks
434	-61.894326	-39.243187	Water+submerged rocks
435	178.840183	-49.632531	Water+submerged rocks
436	17.364048	42.803835	Water+submerged rocks
437	-179.864341	-16.682433	Water+submerged rocks
438	-46.462258	-1.009806	Water+submerged rocks
439	-115.304634	28.156604	Water+submerged rocks
440	173.884153	-40.737128	Water+submerged rocks
441	-169.911403	-18.989863	Water+submerged rocks
442	166.809410	-11.685475	Water+submerged rocks
443	132.527025	-11.200902	Water+submerged rocks
444	-151.497154	-16.793933	Water+submerged rocks
445	45.273219	-12.757167	Water+submerged rocks
446	138.749597	-7.368695	Water+submerged rocks
447	73.043020	6.440699	Water+submerged rocks
448	94.662388	16.147214	Water+submerged rocks
449	169.952781	10.448589	Water+submerged rocks
450	119.961645	11.954484	Water+submerged rocks
451	-74.112043	22.344344	Water+submerged rocks
452	167.597131	-14.216930	Water+submerged rocks
453	17.353964	42.764061	Water+submerged rocks
454	136.734664	-14.263193	Water+submerged rocks
455	-130.101189	-25.061478	Water+submerged rocks
456	100.208845	-2.697939	Water+submerged rocks
457	50.619135	25.978262	Water+submerged rocks
458	-151.476895	-16.893008	Water+submerged rocks
459	131.337813	-7.998461	Water+submerged rocks
460	68.992463	-48.805295	Water+submerged rocks
461	24.458203	37.429212	Water+submerged rocks
462	-130.098608	-25.058437	Water+submerged rocks
463	105.186688	-6.683152	Water+submerged rocks
464	-69.232199	19.364460	Water+submerged rocks
465	160.291348	-9.041120	Water+submerged rocks
466	132.625552	-11.231215	Water+submerged rocks
467	-77.691976	24.070767	Water+submerged rocks
468	131.973556	-7.248569	Water+submerged rocks
469	128.892620	-8.248514	Water+submerged rocks
470	7.272821	4.496504	Water+submerged rocks
471	98.167382	10.005464	Water+submerged rocks
472	73.368261	2.408407	Water+submerged rocks
473	124.478421	12.099484	Water+submerged rocks
474	14.616873	45.191635	Water+submerged rocks
475	-83.079720	21.468509	Water+submerged rocks
476	-64.842211	18.337233	Water+submerged rocks
477	125.591029	-8.308317	Water+submerged rocks
478	154.710484	-5.152685	Water+submerged rocks
479	126.051614	-1.792684	Water+submerged rocks
480	127.367605	-7.655979	Water+submerged rocks
481	126.830507	33.545128	Water+submerged rocks
482	14.610152	45.203025	Water+submerged rocks
483	-159.804241	-21.188124	Water+submerged rocks
484	7.377419	1.689860	Water+submerged rocks
485	117.519064	3.478364	Water+submerged rocks
486	-44.094105	-23.176942	Water+submerged rocks
487	-24.495584	14.867734	Water+submerged rocks
488	72.978980	3.110745	Water+submerged rocks
489	112.740465	16.657590	Water+submerged rocks
490	25.925922	71.020737	Water+submerged rocks
491	-118.367633	29.064689	Water+submerged rocks
492	-64.656586	17.716568	Water+submerged rocks
493	136.873553	-1.823391	Water+submerged rocks
494	127.487440	-1.203015	Water+submerged rocks
495	35.433408	-21.781289	Water+submerged rocks
496	126.526198	37.701654	Water+submerged rocks
497	-1.479597	50.662990	Water+submerged rocks
498	14.334379	35.890650	Water+submerged rocks
499	139.559715	-17.048772	Water+submerged rocks
500	-25.214220	17.155008	Water+submerged rocks
501	-110.302898	24.452840	Water+submerged rocks
502	-101.238640	69.395526	Water+submerged rocks
503	129.731491	-8.053414	Water+submerged rocks
504	-77.840064	24.791357	Water+submerged rocks
505	143.872080	-39.699384	Water+submerged rocks
506	23.981236	38.394737	Water+submerged rocks
507	-61.135669	45.558169	Water+submerged rocks
508	-61.868441	57.415560	Water+submerged rocks
509	-71.204892	17.910986	Water+submerged rocks
510	20.096642	60.009983	Water+submerged rocks
511	-169.895517	-18.970492	Water+submerged rocks
512	73.626202	5.418810	Water+submerged rocks
513	73.630864	5.417132	Water+submerged rocks
514	128.885911	27.789787	Water+submerged rocks
515	124.166984	24.327907	Water+submerged rocks
516	115.236259	-8.812900	Water+submerged rocks
517	14.824549	55.257913	Water+submerged rocks
518	13.740760	-10.729414	Water+submerged rocks
519	98.577699	1.668609	Water+submerged rocks
520	72.777718	11.188542	Water+submerged rocks
521	5.155826	52.619276	Water+submerged rocks
522	123.709299	24.350568	Water+submerged rocks
523	-50.715569	0.040920	Water+submerged rocks
524	168.558250	-17.674424	Water+submerged rocks
525	72.982059	7.015136	Water+submerged rocks
526	11.967899	54.618387	Water+submerged rocks
527	25.869117	38.235628	Water+submerged rocks
528	155.778640	-7.123268	Water+submerged rocks
529	98.053482	12.273351	Water+submerged rocks
530	72.190640	10.863566	Water+submerged rocks
531	166.835404	-11.574570	Water+submerged rocks
532	107.026430	20.715408	Water+submerged rocks
533	147.408645	-43.256159	Water+submerged rocks
534	98.590629	7.903946	Water+submerged rocks
535	-6.932453	56.441661	Water+submerged rocks
536	168.122985	-14.928845	Water+submerged rocks
537	-65.369562	18.160075	Water+submerged rocks
538	178.804036	-17.620715	Water+submerged rocks
539	102.744615	1.161985	Water+submerged rocks
540	144.112775	-39.674395	Water+submerged rocks
541	7.412333	1.543019	Water+submerged rocks
542	72.170584	10.813292	Water+submerged rocks
543	-79.613713	22.808396	Water+submerged rocks
544	-80.567733	24.971587	Water+submerged rocks
545	98.607564	7.917270	Water+submerged rocks
546	-172.054344	-13.908155	Water+submerged rocks
547	99.630901	6.529713	Water+submerged rocks
548	-46.302194	60.779198	Water+submerged rocks
549	-138.906949	-9.807430	Water+submerged rocks
550	-73.631845	-42.435590	Water+submerged rocks
551	50.619013	25.976738	Water+submerged rocks
552	98.373691	-0.568157	Water+submerged rocks
553	25.376755	36.650057	Water+submerged rocks
554	122.164064	14.053413	Water+submerged rocks
555	125.534007	-8.309325	Water+submerged rocks
556	-60.281564	-51.366598	Water+submerged rocks
557	172.931038	1.337411	Water+submerged rocks
558	169.965531	10.442382	Water+submerged rocks
559	73.585233	2.965111	Water+submerged rocks
560	46.328022	-9.440655	Water+submerged rocks
561	-75.090912	-48.975458	Water+submerged rocks
562	-62.820701	17.316401	Water+submerged rocks
563	8.696778	56.892559	Water+submerged rocks
564	175.420330	-36.282582	Water+submerged rocks
565	9.243633	42.721381	Water+submerged rocks
566	72.976562	4.895329	Water+submerged rocks
567	-176.403424	51.771312	Water+submerged rocks
568	-60.941578	13.716362	Water+submerged rocks
569	-38.930938	-13.553578	Water+submerged rocks
570	47.297765	-11.559916	Water+submerged rocks
571	73.453161	-53.027917	Water+submerged rocks
572	126.353624	34.418952	Water+submerged rocks
573	80.336301	9.694829	Water+submerged rocks
574	91.055749	22.213614	Water+submerged rocks
575	12.556846	-6.661546	Water+submerged rocks
576	-55.621391	50.790092	Water+submerged rocks
577	88.095266	21.825194	Water+submerged rocks
578	-64.706611	17.753528	Water+submerged rocks
579	112.746807	16.660495	Water+submerged rocks
580	46.324932	-9.441658	Water+submerged rocks
581	-23.188148	15.117024	Water+submerged rocks
582	-173.912215	-18.611105	Water+submerged rocks
583	-71.098742	46.898831	Water+submerged rocks
584	-130.080325	-25.081110	Water+submerged rocks
585	153.359181	-27.199161	Water+submerged rocks
586	100.017598	-2.507031	Water+submerged rocks
587	-53.579229	48.082917	Water+submerged rocks
588	-86.603548	16.332571	Water+submerged rocks
589	120.003577	10.575824	Water+submerged rocks
590	25.340912	36.653193	Water+submerged rocks
591	73.095369	0.223455	Water+submerged rocks
592	144.948820	-40.633856	Water+submerged rocks
593	151.083068	-8.604805	Water+submerged rocks
594	93.905594	18.872399	Water+submerged rocks
595	119.877077	10.454991	Water+submerged rocks
596	91.855533	21.507712	Water+submerged rocks
597	63.376657	-19.696085	Water+submerged rocks
598	173.794965	-40.890495	Water+submerged rocks
599	-61.792568	17.162703	Water+submerged rocks
600	-172.176209	-13.660275	Water+submerged rocks
601	123.315416	-10.338937	Water+submerged rocks
602	-1.185326	60.229935	Water+submerged rocks
603	137.018204	-15.808544	Water+submerged rocks
604	124.103341	-10.187018	Water+submerged rocks
605	23.699213	39.077322	Water+submerged rocks
606	-71.149843	21.473473	Water+submerged rocks
607	-38.916502	-13.515555	Water+submerged rocks
608	168.119500	-14.923870	Water+submerged rocks
609	7.397206	1.698491	Water+submerged rocks
610	33.670986	34.961781	Water+submerged rocks
611	73.071863	8.273462	Water+submerged rocks
612	148.083509	-39.852238	Water+submerged rocks
613	-17.996068	28.742264	Water+submerged rocks
614	-15.905191	11.568077	Water+submerged rocks
615	-68.872316	12.181202	Water+submerged rocks
616	134.939953	-1.134952	Water+submerged rocks
617	-172.465592	-13.803099	Water+submerged rocks
618	99.627170	-2.016286	Water+submerged rocks
619	73.096438	-0.584461	Water+submerged rocks
620	147.085838	-40.991675	Water+submerged rocks
621	-75.874521	23.588315	Water+submerged rocks
622	136.378016	-11.588331	Water+submerged rocks
623	39.927294	15.784630	Water+submerged rocks
624	-130.079310	-25.080540	Water+submerged rocks
625	94.655726	16.125681	Water+submerged rocks
626	-64.560786	18.433749	Water+submerged rocks
627	119.902972	10.464632	Water+submerged rocks
628	-74.528809	-44.521431	Water+submerged rocks
629	11.202386	54.513713	Water+submerged rocks
630	-74.762083	-44.680881	Water+submerged rocks
631	125.567511	-8.316628	Water+submerged rocks
632	125.760541	10.685916	Water+submerged rocks
633	51.062551	68.476291	Water+submerged rocks
634	117.401321	6.681165	Water+submerged rocks
635	-38.898894	-13.480076	Water+submerged rocks
636	105.262394	-6.571690	Water+submerged rocks
637	168.191656	-15.348031	Water+submerged rocks
638	122.980171	-5.089879	Water+submerged rocks
639	167.288185	-20.907951	Water+submerged rocks
640	166.907167	-0.513220	Water+submerged rocks
641	172.926763	1.350536	Water+submerged rocks
642	-86.589625	16.341340	Water+submerged rocks
643	165.537521	9.198846	Water+submerged rocks
644	50.766730	25.574690	Water+submerged rocks
645	96.857172	-12.180768	Water+submerged rocks
646	-89.445773	-0.936453	Water+submerged rocks
647	-79.609739	22.810074	Water+submerged rocks
648	5.711742	52.411789	Water+submerged rocks
649	99.921037	6.345680	Water+submerged rocks
650	91.060469	22.268461	Water+submerged rocks
651	40.029237	15.822601	Water+submerged rocks
652	-71.635630	21.776302	Water+submerged rocks
653	-61.886120	57.868350	Water+submerged rocks
654	-61.883120	57.814606	Water+submerged rocks
655	175.545564	-36.343767	Water+submerged rocks
656	127.540792	-1.741122	Water+submerged rocks
657	167.962116	-21.398177	Water+submerged rocks
658	162.330701	11.354908	Water+submerged rocks
659	73.387084	5.719637	Water+submerged rocks
660	111.712556	16.454979	Water+submerged rocks
661	129.217778	28.202062	Water+submerged rocks
662	134.879458	-1.140469	Water+submerged rocks
663	49.829277	-17.092883	Water+submerged rocks
664	125.503084	-8.282778	Water+submerged rocks
665	120.058623	12.008698	Water+submerged rocks
666	160.264392	-9.020260	Water+submerged rocks
667	-78.696500	22.513714	Water+submerged rocks
668	141.169231	45.239969	Water+submerged rocks
669	165.756224	-21.774492	Water+submerged rocks
670	167.597094	-14.217714	Water+submerged rocks
671	-74.009097	22.415019	Water+submerged rocks
672	17.389438	42.754697	Water+submerged rocks
673	155.061635	-6.255842	Water+submerged rocks
674	99.873852	6.290761	Water+submerged rocks
675	175.474128	-36.325785	Water+submerged rocks
676	-62.829265	17.321495	Water+submerged rocks
677	136.936738	-15.680506	Water+submerged rocks
678	165.530228	9.196977	Water+submerged rocks
679	39.834779	-16.406841	Water+submerged rocks
680	179.972688	-16.187643	Water+submerged rocks
681	172.915761	1.343926	Water+submerged rocks
682	23.945472	35.516763	Water+submerged rocks
683	73.383640	5.721233	Water+submerged rocks
684	-178.189517	-14.248516	Water+submerged rocks
685	20.876941	37.727452	Water+submerged rocks
686	73.578564	2.953681	Water+submerged rocks
687	-86.830181	20.434157	Water+submerged rocks
688	124.049346	-8.521995	Water+submerged rocks
689	178.698802	-7.478872	Water+submerged rocks
690	-81.712377	12.490797	Water+submerged rocks
691	-61.790592	17.161616	Water+submerged rocks
692	81.779456	6.619858	Water+submerged rocks
693	178.693244	-18.029645	Water+submerged rocks
694	-46.006165	60.706734	Water+submerged rocks
695	73.496724	4.167894	Water+submerged rocks
696	119.846605	11.396314	Water+submerged rocks
697	-73.245940	18.855680	Water+submerged rocks
698	128.934818	27.900938	Water+submerged rocks
699	152.690013	-10.702663	Water+submerged rocks
700	115.990725	-21.034987	Water+submerged rocks
