# Supplementary material for: Whale counting in satellite and aerial images with deep learning
Source: Sci Rep. 2019 Oct 3;9:14259. doi: 10.1038/s41598-019-50795-9 (PMC6776647; doi:10.1038/s41598-019-50795-9)
Supplement: Supplementary file 3 — Supplementary Dataset 2 [file 41598_2019_50795_MOESM3_ESM.csv]

ID	latitude	longitude	Photo-interpreted_class_label	Predicted_class_label	Maximum_Probability
1	144.915461	-37.863176	ship	ship	0.99986
2	144.908939	-37.856137	ship	ship	0.72226
3	144.908917	-37.855735	ship	ship	0.68882
4	144.916951	-37.853148	ship	ship	0.68279
5	144.914589	-37.851645	ship	ship	0.652
6	144.932014	-37.843604	ship	ship	0.99998
7	151.247051	-33.84517	ship	ship	0.86447
8	151.247963	-33.845041	ship	ship	0.6434
9	151.247979	-33.844674	ship	ship	0.81233
10	151.247296	-33.844556	ship	ship	0.72065
11	31.031305	-29.876313	ship	ship	0.99943
12	31.033115	-29.867357	ship	ship	0.99991
13	31.03367	-29.865769	ship	ship	0.99953
14	31.025588	-29.865211	ship	ship	0.64598
15	31.026225	-29.865157	ship	whales	0.51179
16	31.025207	-29.865061	ship	ship	0.89927
17	31.032379	-29.863426	ship	ship	0.99617
18	-46.329359	-23.995519	ship	ship	0.99878
19	-46.300767	-23.992206	ship	whales	0.94835
20	-46.305006	-23.955467	ship	ship	0.99964
21	-46.327047	-23.927869	ship	ship	0.99807
22	-77.164026	-12.042998	ship	ship	0.74065
23	-77.164053	-12.042041	ship	ship	0.86625
24	-77.163401	-12.040051	ship	water	0.59959
25	-77.162557	-12.039472	ship	ship	0.91852
26	112.727622	-7.19163	ship	ship	0.95271
27	112.724428	-7.190674	ship	ship	0.99663
28	112.726551	-7.190298	ship	ship	0.99473
29	112.725358	-7.189145	ship	ship	0.97517
30	106.873602	-6.08243	ship	ship	0.82275
31	106.876174	-6.079986	ship	ship	0.81617
32	106.872957	-6.079906	ship	water	0.45726
33	106.875315	-6.078715	ship	ship	0.91612
34	103.799316	1.236964	ship	ship	0.99851
35	103.800038	1.238744	ship	ship	0.91361
36	103.800937	1.242135	ship	ship	0.98652
37	103.765863	1.262281	ship	ship	0.99853
38	103.608967	1.322954	ship	ship	0.97742
39	103.550028	1.33894	ship	water	0.5376
40	103.613006	1.341477	ship	ship	0.97994
41	103.615806	1.344617	ship	ship	0.9956
42	101.302238	2.958744	ship	ship	0.98858
43	101.386282	2.979382	ship	ship	0.98642
44	101.389782	2.996693	ship	ship	0.66598
45	101.377423	2.996716	ship	ship	0.99809
46	100.342078	5.405679	ship	ship	0.89933
47	100.341715	5.407542	ship	ship	0.97173
48	100.343223	5.408057	ship	ship	0.76115
49	100.34331	5.408578	ship	ship	0.75369
50	79.824965	6.9511	ship	ship	0.98072
51	79.83478	6.958378	ship	ship	0.99285
52	79.832338	6.977825	ship	ship	0.99587
53	-79.494766	8.869959	ship	ship	0.98869
54	-79.49342	8.87882	ship	ship	0.99986
55	-79.487301	8.880121	ship	ship	0.99959
56	-79.562567	8.940826	ship	ship	0.99232
57	-79.912413	9.358723	ship	ship	0.93071
58	-79.914975	9.369973	ship	ship	0.99636
59	-79.90935	9.374224	ship	ship	0.94506
60	-79.90796	9.377564	ship	ship	0.91772
61	-75.537278	10.403084	ship	whales	0.92143
62	-75.53791	10.405501	ship	ship	0.97062
63	-75.542944	10.407367	ship	water	0.65426
64	-75.541989	10.407675	ship	whales	0.91582
65	-75.54878	10.40895	ship	ship	0.98744
66	-75.548479	10.409642	ship	ship	0.99682
67	106.754457	10.713051	ship	ship	0.99992
68	106.755565	10.716227	ship	ship	0.99886
69	106.756504	10.717581	ship	ship	0.99977
70	80.302645	13.106442	ship	ship	0.99972
71	80.303144	13.109282	ship	ship	0.99936
72	80.310738	13.111812	ship	ship	0.9927
73	100.865386	13.116019	ship	ship	0.99118
74	100.882055	13.137159	ship	ship	0.95177
75	100.882958	13.138428	ship	ship	0.61875
76	100.884214	13.140296	ship	ship	0.89146
77	100.5794	13.577244	ship	ship	0.99043
78	100.58127	13.578351	ship	ship	0.98817
79	100.580422	13.579808	ship	ship	0.92494
80	100.582943	13.579842	ship	ship	0.85424
81	120.968745	14.570442	ship	ship	0.99717
82	120.969995	14.580663	ship	ship	0.99974
83	120.947638	14.599863	ship	ship	0.99994
84	120.959226	14.602956	ship	ship	0.99939
85	53.999825	16.960749	ship	ship	0.71593
86	54.003556	16.963722	ship	water	0.50476
87	54.302627	17.027306	ship	ship	0.96203
88	-76.837619	17.965178	ship	ship	0.98244
89	-76.829644	17.971074	ship	ship	0.9972
90	-76.826484	17.978283	ship	ship	0.99194
91	-76.831045	17.982569	ship	ship	0.82273
92	72.923819	18.944443	ship	ship	0.87725
93	72.933744	18.950229	ship	ship	0.99938
94	72.914539	18.956966	ship	ship	0.78084
95	72.908961	18.958367	ship	ship	0.96669
96	-104.309361	19.055839	ship	ship	0.44968
97	-104.308685	19.056071	ship	ship	0.95065
98	-104.308621	19.05628	ship	ship	0.82795
99	-104.312283	19.061636	ship	ship	0.986
100	110.149889	20.044992	ship	ship	0.99882
101	110.149425	20.057382	ship	ship	0.99083
102	39.167015	21.438927	ship	ship	0.98917
103	39.124375	21.43987	ship	ship	0.91048
104	39.121835	21.447313	ship	ship	0.98029
105	39.131221	21.465178	ship	ship	0.99958
106	114.09842	22.298994	ship	ship	0.9896
107	114.092697	22.303167	ship	ship	0.95187
108	114.08377	22.305686	ship	ship	0.99958
109	114.078004	22.307445	ship	ship	0.99805
110	91.818233	22.314279	ship	ship	0.96769
111	120.30852	22.551326	ship	ship	0.98367
112	113.537297	22.576248	ship	ship	0.96316
113	113.538939	22.57709	ship	ship	0.94243
114	113.535637	22.577157	ship	ship	0.9637
115	113.534269	22.577494	ship	ship	0.94861
116	120.289115	22.592599	ship	ship	0.99018
117	120.288644	22.595875	ship	ship	0.99915
118	120.262358	22.617606	ship	ship	0.99969
119	113.753466	22.657077	ship	ship	0.94191
120	113.752075	22.661618	ship	ship	0.8389
121	113.746046	22.662142	ship	ship	0.75545
122	113.750261	22.663542	ship	ship	0.89191
123	69.704639	22.728979	ship	ship	0.99082
124	69.709809	22.73281	ship	ship	0.99453
125	69.71488	22.734013	ship	ship	0.85292
126	113.579188	22.849026	ship	ship	0.98281
127	113.577182	22.850063	ship	ship	0.98187
128	113.561643	22.877403	ship	ship	0.9968
129	113.56194	22.879177	ship	ship	0.99759
130	113.514539	23.024175	ship	ship	0.9814
131	113.508985	23.034482	ship	ship	0.98255
132	113.508497	23.035421	ship	ship	0.91928
133	113.508636	23.036847	ship	ship	0.99319
134	116.664487	23.348018	ship	ship	0.98828
135	116.663669	23.348301	ship	ship	0.67319
136	116.672369	23.349088	ship	ship	0.94417
137	116.68347	23.353016	ship	ship	0.99635
138	120.469356	24.250976	ship	ship	0.99684
139	120.514753	24.276787	ship	water	0.51333
140	120.515616	24.277851	ship	ship	0.91542
141	120.514905	24.278452	ship	ship	0.74348
142	118.042552	24.428018	ship	ship	0.94034
143	118.041486	24.434885	ship	ship	0.99723
144	118.066976	24.484474	ship	ship	0.9275
145	118.072468	24.505903	ship	ship	0.9925
146	66.96225	24.827678	ship	ship	0.57909
147	66.961978	24.828022	ship	ship	0.84321
148	66.964903	24.82818	ship	ship	0.98866
149	66.961539	24.828239	ship	ship	0.67983
150	55.052132	24.992618	ship	ship	0.92388
151	55.053485	24.995621	ship	ship	0.9999
152	55.066765	25.030923	ship	ship	0.99934
153	55.115311	25.093006	ship	ship	0.99989
154	121.742595	25.135436	ship	ship	0.66284
155	121.75842	25.143536	ship	ship	0.97311
156	121.762269	25.151214	ship	ship	0.9993
157	121.761028	25.152799	ship	ship	0.86581
158	56.363914	25.348113	ship	ship	0.99787
159	56.363877	25.348205	ship	ship	0.98234
160	56.36384	25.348298	ship	ship	0.99982
161	56.36377	25.348445	ship	ship	0.99663
162	119.459441	25.983616	ship	ship	0.98342
163	119.459701	25.986794	ship	ship	0.99689
164	119.459917	25.986916	ship	ship	0.99302
165	119.46121	25.987523	ship	ship	0.99912
166	50.672678	26.187779	ship	ship	0.99866
167	50.674331	26.188364	ship	ship	0.99895
168	50.612203	26.194302	ship	ship	0.9998
169	50.674911	26.196168	ship	ship	0.90162
170	-78.776679	26.50782	ship	ship	0.99369
171	-78.774674	26.521804	ship	ship	0.99831
172	-78.773952	26.522569	ship	ship	0.90235
173	-78.773263	26.522775	ship	ship	0.99743
174	-82.611684	27.756584	ship	ship	0.95378
175	-82.62906	27.767621	ship	ship	0.96424
176	-82.628368	27.767669	ship	ship	0.96968
177	-82.627378	27.768601	ship	water	0.92365
178	-95.028421	29.550305	ship	ship	0.83351
179	-95.033279	29.554071	ship	ship	0.99992
180	-95.054315	29.556545	ship	ship	0.95751
181	122.034203	29.789371	ship	ship	0.52912
182	122.043764	29.799379	ship	ship	0.90092
183	122.08459	29.801961	ship	ship	0.99851
184	122.081417	29.808763	ship	ship	0.95097
185	32.310182	31.037113	ship	ship	0.99919
186	29.865373	31.178485	ship	ship	0.96944
187	29.866916	31.179065	ship	ship	0.99869
188	29.862527	31.179577	ship	ship	0.99798
189	29.86524	31.180089	ship	ship	0.99643
190	32.312929	31.25537	ship	ship	0.86755
191	32.309774	31.257238	ship	ship	0.99002
192	32.316327	31.264027	ship	ship	0.72982
193	121.704389	31.311895	ship	ship	0.99269
194	121.712576	31.31641	ship	ship	0.85442
195	121.689057	31.326003	ship	ship	0.98219
196	121.679523	31.327112	ship	ship	0.95493
197	121.682554	31.331005	ship	ship	0.99939
198	121.678566	31.331569	ship	ship	0.90526
199	121.690155	31.336035	ship	ship	0.99658
200	121.669938	31.336914	ship	ship	0.99202
201	121.690517	31.336964	ship	ship	0.99953
202	121.680271	31.337819	ship	ship	0.98989
203	121.651711	31.358072	ship	ship	0.99541
204	121.670944	31.358811	ship	ship	0.97411
205	121.655269	31.360412	ship	ship	0.98768
206	121.669501	31.360576	ship	ship	0.99437
207	121.675992	31.36345	ship	ship	0.99157
208	121.647528	31.364354	ship	ship	0.94666
209	121.651134	31.365626	ship	ship	0.99974
210	121.642671	31.367843	ship	ship	0.99428
211	121.317802	31.588416	ship	ship	0.99867
212	121.322968	31.592959	ship	ship	0.99835
213	121.310414	31.596632	ship	ship	0.9993
214	121.316726	31.598703	ship	ship	0.99948
215	34.642208	31.821236	ship	ship	0.9659
216	34.639979	31.822611	ship	ship	0.9739
217	34.641596	31.825489	ship	ship	0.99411
218	34.641836	31.826519	ship	ship	0.98638
219	-80.867118	32.025325	ship	ship	0.97484
220	-80.874885	32.035046	ship	ship	0.94185
221	-81.093057	32.083799	ship	ship	0.50057
222	-81.045123	32.084361	ship	ship	0.99972
223	119.063007	32.219427	ship	ship	0.99762
224	119.056378	32.220761	ship	ship	0.94499
225	119.056562	32.222948	ship	ship	0.98118
226	-79.951746	32.774114	ship	water	0.93912
227	-79.951715	32.774586	ship	ship	0.9833
228	-79.947633	32.774797	ship	water	0.5446
229	-79.94727	32.774891	ship	ship	0.66498
230	-118.244335	33.713478	ship	ship	0.57891
231	-118.211476	33.724054	ship	ship	0.9966
232	-118.15675	33.726586	ship	ship	0.90898
233	-118.176813	33.727249	ship	ship	0.9998
234	-118.203302	33.7277	ship	ship	0.99942
235	-118.274895	33.734763	ship	ship	0.99881
236	-118.224958	33.736214	ship	ship	0.99789
237	-118.218284	33.736524	ship	ship	0.99907
238	35.515344	33.907774	ship	ship	0.99981
239	35.523343	33.914537	ship	ship	0.95039
240	135.423977	34.649182	ship	water	0.95804
241	135.420539	34.649976	ship	ship	0.97274
242	135.426646	34.654802	ship	ship	0.64936
243	135.426958	34.655052	ship	ship	0.94381
244	135.234995	34.677333	ship	ship	0.89396
245	135.23419	34.67755	ship	ship	0.9957
246	135.235135	34.69105	ship	ship	0.99836
247	135.235691	34.691133	ship	ship	0.99807
248	119.461608	34.735807	ship	ship	0.81397
249	119.458787	34.736106	ship	ship	0.6287
250	119.468049	34.738595	ship	ship	0.75476
251	119.546119	34.75353	ship	ship	0.95649
252	127.694538	34.894645	ship	ship	0.99633
253	127.697984	34.896615	ship	ship	0.97455
254	127.68903	34.897364	ship	ship	0.99555
255	127.695843	34.898242	ship	ship	0.99416
256	136.866856	35.073666	ship	ship	0.9795
257	136.878568	35.077199	ship	ship	0.99698
258	136.87611	35.077526	ship	ship	0.96403
259	129.071659	35.097605	ship	ship	0.93317
260	129.054131	35.106543	ship	ship	0.97912
261	129.059036	35.111472	ship	ship	0.9982
262	119.549712	35.339818	ship	ship	0.91492
263	119.536824	35.362377	ship	ship	0.79873
264	119.543972	35.368966	ship	ship	0.97698
265	119.543985	35.369955	ship	ship	0.7759
266	139.659095	35.449007	ship	ship	0.97483
267	139.659202	35.449217	ship	ship	0.99986
268	139.659431	35.44939	ship	ship	0.99568
269	139.655707	35.449913	ship	ship	0.99907
270	139.763591	35.610254	ship	ship	0.99828
271	139.759803	35.622042	ship	ship	0.98869
272	139.766792	35.626063	ship	ship	0.99921
273	139.770648	35.647586	ship	ship	0.99995
274	14.533557	35.830596	ship	whales	0.99943
275	14.533894	35.830806	ship	ship	0.82223
276	14.533549	35.830827	ship	whales	0.49292
277	14.534278	35.831233	ship	water	0.74168
278	-5.666728	35.899442	ship	ship	0.954
279	-5.628942	35.909777	ship	ship	0.61101
280	-5.582982	35.928355	ship	ship	0.99529
281	120.243702	36.023289	ship	ship	0.97874
282	120.231219	36.088144	ship	ship	0.97945
283	120.23897	36.090256	ship	ship	0.98947
284	120.248879	36.095438	ship	ship	0.99065
285	-5.428579	36.152567	ship	ship	0.99951
286	-5.370714	36.154796	ship	ship	0.99253
287	-5.409724	36.155088	ship	ship	0.99765
288	-5.420294	36.156799	ship	ship	0.99987
289	-5.427692	36.158292	ship	ship	0.99942
290	-5.401949	36.158418	ship	ship	0.94788
291	-5.415152	36.158973	ship	ship	0.87723
292	-5.380768	36.160572	ship	ship	0.99936
293	-5.427076	36.162741	ship	ship	0.99978
294	-5.379043	36.16294	ship	ship	0.93405
295	-5.389001	36.164778	ship	ship	0.999
296	34.630487	36.788699	ship	ship	0.99649
297	34.630591	36.788941	ship	ship	0.99896
298	34.631361	36.790751	ship	whales	0.64992
299	34.633498	36.791925	ship	ship	0.90651
300	34.632717	36.792054	ship	whales	0.60057
301	34.63765	36.798144	ship	ship	0.991
302	34.637117	36.798369	ship	ship	0.88425
303	126.593548	37.452545	ship	ship	0.5468
304	126.593267	37.453613	ship	whales	0.80225
305	126.592827	37.454399	ship	ship	0.4595
306	126.588842	37.454699	ship	ship	0.53156
307	121.402904	37.580494	ship	ship	0.55488
308	121.388021	37.581479	ship	ship	0.99615
309	121.423645	37.584023	ship	ship	0.58113
310	121.390766	37.589134	ship	ship	0.92854
311	-122.334521	37.756938	ship	ship	0.99779
312	-122.350002	37.766523	ship	ship	0.99871
313	-122.339151	37.766574	ship	ship	0.99834
314	-122.350911	37.781159	ship	ship	0.98719
315	-122.391404	37.799164	ship	ship	0.58897
316	-122.387207	37.801257	ship	ship	0.98838
317	-122.397111	37.809406	ship	ship	0.95271
318	-122.402245	37.8123	ship	ship	0.99758
319	23.561993	37.948513	ship	ship	0.99713
320	23.560757	37.954185	ship	ship	0.95302
321	23.57236	37.955548	ship	ship	0.99533
322	23.567196	37.956923	ship	ship	0.99271
323	15.906906	38.445172	ship	ship	0.98659
324	15.9064	38.445196	ship	ship	0.99979
325	15.908662	38.46135	ship	ship	0.9998
326	15.907047	38.463302	ship	ship	0.99957
327	121.656238	38.935293	ship	ship	0.99902
328	121.612029	38.939624	ship	ship	0.98243
329	121.613232	38.941704	ship	ship	0.99971
330	121.609798	38.947537	ship	ship	0.99593
331	117.788458	38.968553	ship	ship	0.99336
332	117.771518	38.973738	ship	ship	0.98599
333	117.764256	38.975239	ship	ship	0.8715
334	-0.2763	39.389529	ship	ship	0.99965
335	-0.291354	39.396382	ship	ship	0.99749
336	-0.25757	39.403434	ship	ship	0.99677
337	-0.311785	39.460663	ship	ship	0.65574
338	124.366938	40.096247	ship	ship	0.99769
339	124.36512	40.099065	ship	ship	0.98055
340	124.365623	40.099745	ship	ship	0.96907
341	122.17316	40.361837	ship	ship	0.95059
342	122.171352	40.362379	ship	ship	0.99397
343	122.171756	40.362742	ship	ship	0.99396
344	122.169029	40.364679	ship	ship	0.99978
345	-74.037291	40.659459	ship	ship	0.5669
346	-74.034702	40.662948	ship	ship	0.83207
347	-74.043532	40.663961	ship	ship	0.95793
348	-74.039869	40.665762	ship	ship	0.85002
349	2.180733	41.366751	ship	ship	0.9974
350	2.186708	41.37822	ship	ship	0.99185
351	2.199207	41.379161	ship	ship	0.92244
352	2.199992	41.381624	ship	ship	0.8519
353	41.649223	41.647238	ship	ship	0.99995
354	41.651192	41.647493	ship	ship	0.99201
355	41.654256	41.649918	ship	ship	0.9998
356	41.644971	41.650262	ship	ship	0.99975
357	9.850015	44.072463	ship	ship	0.52266
358	9.83975	44.074795	ship	ship	0.99413
359	9.863169	44.084442	ship	ship	0.99823
360	9.850621	44.096745	ship	water	0.88584
361	8.923006	44.406026	ship	ship	0.99997
362	8.922144	44.406091	ship	ship	0.99935
363	8.921214	44.406172	ship	ship	0.99785
364	8.91992	44.406204	ship	ship	0.98788
365	-73.545442	45.495617	ship	ship	0.99955
366	-73.545278	45.497474	ship	ship	0.99965
367	-73.545089	45.498349	ship	ship	0.99648
368	-73.552014	45.503054	ship	ship	0.99996
369	-122.571458	47.228618	ship	ship	0.99569
370	-122.423084	47.273634	ship	ship	0.99559
371	-122.446262	47.273848	ship	ship	0.99856
372	-122.498697	47.296092	ship	ship	0.99865
373	-123.1212	49.292484	ship	ship	0.63194
374	-123.117141	49.292612	ship	ship	0.99009
375	-123.104485	49.292615	ship	ship	0.99602
376	-123.086663	49.294341	ship	ship	0.99673
377	0.152573	49.468566	ship	ship	0.99947
378	0.114846	49.478074	ship	ship	0.88906
379	0.109005	49.478312	ship	ship	0.98885
380	0.115095	49.478431	ship	ship	0.97443
381	-1.390887	50.874034	ship	ship	0.41295
382	-1.393725	50.875225	ship	ship	0.96808
383	-1.388955	50.87709	ship	water	0.76441
384	4.353259	51.259497	ship	ship	0.99124
385	4.289055	51.298245	ship	ship	0.99931
386	4.27346	51.315713	ship	ship	0.99225
387	3.189616	51.338084	ship	ship	0.99045
388	3.195492	51.338483	ship	ship	0.99945
389	3.198165	51.338885	ship	ship	0.81035
390	3.207412	51.349382	ship	ship	0.98207
391	4.200613	51.930271	ship	ship	0.99703
392	4.191215	51.934576	ship	ship	0.99887
393	1.158529	51.947806	ship	ship	0.68864
394	1.162439	51.949118	ship	ship	0.45719
395	4.12823	51.957866	ship	ship	0.99942
396	4.126113	51.9734	ship	ship	0.99949
397	8.545796	53.515237	ship	ship	0.9969
398	8.566191	53.530484	ship	ship	0.9985
399	9.919747	53.543023	ship	ship	0.99975
400	8.552314	53.560326	ship	ship	0.99998
