# Supplementary material for: Whale counting in satellite and aerial images with deep learning
Source: Sci Rep. 2019 Oct 3;9:14259. doi: 10.1038/s41598-019-50795-9 (PMC6776647; doi:10.1038/s41598-019-50795-9)
Supplement: Supplementary file 4 — Supplementary Dataset 3 [file 41598_2019_50795_MOESM4_ESM.csv]

ID	latitude	longitude	Photo-interpreted_class_label	Predicted_class_label	Maximum_Probability
1	73.04361401	6.431995089	water	water	0.99983
2	73.38698582	5.719487663	water	water	0.99984
3	-64.195483	11.06212707	water	water	0.99968
4	125.1608124	-14.4389908	water	water	0.99998
5	162.3371529	11.35684166	water	water	0.99972
6	169.00535	-18.6518142	water	water	0.99956
7	97.94282368	12.36662848	water	water	0.99856
8	-17.1317722	32.837516	water	water	0.99995
9	122.0093302	12.61049775	water	water	0.99707
10	-71.1508507	21.46962236	water	water	0.99995
11	7.425932066	1.562754187	water	water	0.98005
12	147.1374117	-43.262836	water	water	0.99979
13	167.8243044	-21.4380203	water	water	0.99994
14	25.23963261	39.99943954	water	water	0.99986
15	126.6242927	-3.0618227	water	water	0.99534
16	-24.366463	16.68044906	water	water	0.99997
17	168.1321608	-16.7443095	water	water	0.9998
18	24.65698211	71.04752717	water	water	0.99953
19	121.4509893	12.50660616	water	water	0.99971
20	-73.5847254	-42.3722529	water	water	0.99985
21	119.1289116	-8.22036608	water	water	0.99509
22	4.710862407	53.05028724	water	water	0.99875
23	172.9184009	1.339561959	water	water	0.99614
24	112.7465452	16.65403411	water	water	0.99996
25	72.17129413	10.81319439	water	water	0.99998
26	98.53499575	11.59471519	water	water	0.99968
27	114.2332842	22.21394627	water	water	0.99703
28	132.9610124	-5.75589526	water	water	0.99893
29	179.953825	-16.9996719	water	water	0.99932
30	-61.6113458	56.54250588	water	water	0.50956
31	122.5002158	10.53978683	water	water	0.9997
32	178.8249635	-49.7113445	water	water	0.99932
33	73.06788395	8.26716376	water	water	0.9996
34	162.9669364	5.362988709	water	water	0.69111
35	-73.8082648	-44.5601989	water	water	0.99739
36	104.0797209	10.36988353	water	water	0.99934
37	10.43134109	42.85735127	water	water	0.99904
38	152.6525569	-3.07334309	water	water	0.99942
39	-77.8239112	24.77434465	water	water	0.99906
40	124.3516409	11.68311717	water	water	0.99974
41	98.55723987	8.097312188	water	water	0.99982
42	-61.8066104	17.7083295	water	water	0.99279
43	137.2443308	-35.9866149	water	water	0.99943
44	-109.441164	-27.1988397	water	water	0.99977
45	-78.3452018	22.53663605	water	water	0.99635
46	99.68917745	6.634404968	water	water	0.99996
47	47.29282599	-11.5545499	water	water	0.99954
48	-73.0508074	22.43864732	water	water	0.81311
49	93.64930191	19.5067329	water	water	0.72412
50	167.0787423	-15.638712	water	water	0.99969
51	-48.5442054	-26.1687742	water	water	0.99534
52	-170.728394	-14.2742395	water	water	0.99909
53	131.0822828	-11.2903286	water	water	0.99854
54	-53.5280986	48.11021696	water	water	0.99986
55	121.5021492	12.54384031	water	water	0.99995
56	73.36832192	2.407359332	water	water	0.99344
57	-77.5101322	25.06098466	water	water	0.99979
58	-25.1688506	17.17379296	water	water	0.99997
59	105.6982043	-10.5048704	water	water	0.99756
60	43.21964498	-11.7625679	water	water	0.99998
61	-63.0155151	18.26980884	water	water	0.99524
62	126.3538894	36.42105778	water	water	0.99989
63	12.40388449	45.42495739	water	water	0.99988
64	-5.72690521	-15.9119744	water	water	0.99976
65	132.6152516	-11.1239834	water	water	0.99998
66	55.45287228	-4.55501773	water	water	0.99963
67	-110.980772	18.85978437	water	water	0.99953
68	-74.2942955	22.74157415	water	water	0.94133
69	112.7439115	16.66241988	water	water	0.99994
70	151.1705917	-23.7360753	water	water	0.99961
71	98.3301215	0.000870979	water	water	0.99881
72	-96.8450056	28.11976463	water	water	0.94429
73	26.45019985	36.57376172	water	water	0.99953
74	98.2846849	10.00744673	water	water	0.99992
75	149.6748613	-1.5817882	water	water	0.99998
76	-75.2232871	-48.7067696	water	water	0.99953
77	73.3924552	5.733783295	water	water	0.99527
78	-6.73694009	56.51864268	water	water	0.99969
79	53.76574528	24.24038214	water	water	0.99744
80	141.3313978	45.15109179	water	water	0.99858
81	-132.992938	55.12109543	water	water	0.9998
82	73.58034746	2.957035934	water	water	0.99355
83	-8.413743	70.96222198	water	water	0.9906
84	169.2230622	-19.5067719	water	water	0.99994
85	10.4035279	54.82283829	water	water	0.90577
86	126.3800843	34.47085472	water	water	0.99941
87	150.3386726	-9.52270127	water	water	0.99634
88	-130.100723	-25.0592787	water	water	0.99978
89	114.119039	-6.94550841	water	water	0.99917
90	52.3735811	12.19891292	water	water	0.99995
91	4.282534186	39.80807389	water	water	0.9975
92	179.4632026	71.41062143	water	water	0.99921
93	-172.057643	-13.9042687	water	water	0.99998
94	24.27153565	37.57018095	water	water	0.998
95	123.8392298	-8.19710025	water	water	0.99996
96	19.79552865	39.79136355	water	water	0.99866
97	142.2024495	-10.7419112	water	water	0.99879
98	93.36354447	8.016318804	water	water	0.99962
99	43.28089282	-11.3807479	water	water	0.99998
100	121.643461	-0.54138991	water	water	0.99334
101	-149.907007	-17.5399429	water	water	0.95797
102	4.294210072	39.81155364	water	water	0.99738
103	120.4403512	-6.00564745	water	water	0.99984
104	128.6730446	-3.53258631	water	water	0.99849
105	-61.7345038	17.1309195	water	water	0.54249
106	105.6971394	-10.5027276	water	water	0.99781
107	-27.3209962	38.66561615	water	water	0.99998
108	73.63582483	5.404614703	water	water	0.99851
109	99.5507654	-2.04761029	water	water	0.99903
110	102.610137	11.65763955	water	water	0.99999
111	-106.468224	21.51140049	water	water	0.99563
112	-82.2548856	9.42361909	water	water	0.99982
113	7.426446201	62.96657665	water	water	0.98969
114	24.84683395	71.07587121	water	water	0.99926
115	134.119864	-6.04858921	water	water	0.99999
116	73.58176938	2.959709585	water	water	0.99661
117	127.8553708	34.73080731	water	water	0.9986
118	-87.781272	17.5179659	water	water	0.99931
119	73.63193671	10.07369021	water	water	0.99994
120	166.622907	-20.4042871	water	water	0.99991
121	6.778157345	62.67457617	water	water	0.99939
122	125.1102988	-14.4981051	water	water	0.97344
123	95.87326409	2.923375415	water	water	0.9951
124	15.21459625	44.30528446	water	water	0.99976
125	154.1924237	-11.3993322	water	water	0.99662
126	22.22082038	58.55381746	water	water	0.99698
127	152.2080385	47.13160911	water	water	0.99993
128	73.6327849	5.390779773	water	water	0.99957
129	97.93986306	12.36016241	water	water	0.99998
130	-170.744079	-14.2798174	water	water	0.99925
131	43.24415325	-11.6691101	water	water	0.99926
132	7.365590881	62.99610899	water	water	0.9996
133	179.8843138	-16.9701918	water	water	0.99926
134	125.5914888	-8.30785644	water	water	0.99993
135	19.84406497	39.55132771	water	water	0.99795
136	98.54597507	11.61551717	water	water	0.99959
137	166.2386821	-50.7856892	water	water	0.99875
138	-98.247247	68.81330117	water	water	0.99947
139	-61.8475794	17.58418496	water	water	0.99992
140	24.88232228	65.01053797	water	water	0.99882
141	98.51135484	12.0122557	water	water	0.99994
142	25.845063	38.57272287	water	water	0.99988
143	107.741228	-3.19446306	water	water	0.99998
144	119.1349774	-8.18303875	water	water	0.99992
145	-169.897851	-19.1431721	water	water	0.99983
146	73.6377531	10.08675479	water	water	0.99991
147	92.67345679	11.36195085	water	water	0.99998
148	148.3040425	-40.4345176	water	water	0.99989
149	126.3737671	34.45651629	water	water	0.99826
150	-16.4263872	19.6054709	water	water	0.99974
151	-1.18261081	50.59728179	water	whales	0.58594
152	48.27627934	-13.4123135	water	water	0.99977
153	120.4648653	-6.35711111	water	water	0.99994
154	10.59668471	55.75782457	water	water	0.99843
155	-80.052841	-2.66635441	water	water	0.99972
156	-2.02020295	49.18592596	water	water	0.99959
157	58.70818724	20.43165341	water	water	0.99982
158	-12.7990036	7.528380217	water	water	0.99978
159	130.8174715	-11.8498644	water	water	0.99983
160	-177.389065	28.21237024	water	water	0.98754
161	-74.8251232	-44.5918046	water	water	0.99757
162	-81.6950206	12.58871283	water	water	0.99983
163	6.762807946	0.296812421	water	water	0.99997
164	128.0610682	34.71772994	water	water	0.99998
165	167.9621163	-21.3937248	water	water	0.99656
166	73.5781403	2.952369164	water	water	0.99429
167	-64.7902497	17.79174733	water	water	0.9983
168	73.6415481	10.09527899	water	water	0.99998
169	-45.4038908	-23.9396821	water	water	0.99977
170	-5.90734125	56.05835654	water	water	0.99956
171	-127.06834	50.63172471	water	water	0.99585
172	98.28578318	10.00756999	water	water	0.99991
173	114.2476127	22.24439337	water	whales	0.94604
174	-171.858288	-9.17583777	water	water	0.99879
175	42.05369065	16.73364163	water	water	0.83783
176	44.29535263	-12.1863788	water	water	0.99997
177	153.4384865	-27.1239988	water	water	0.99995
178	120.6689104	13.8073237	water	water	0.84944
179	-53.5383759	48.09397878	water	water	0.99998
180	24.16321192	71.00615725	water	water	0.99586
181	-2.159421	49.19434493	water	water	0.5331
182	7.30312977	4.407303072	water	water	0.96789
183	3.770000637	51.74472312	water	water	0.99914
184	-77.8309234	26.92926038	water	water	0.52424
185	-91.5496683	18.78873252	water	water	0.99616
186	25.83695105	39.17811361	water	water	0.99724
187	-101.238694	69.39547593	water	water	0.99998
188	136.7731445	-11.0208247	water	water	0.98429
189	166.8837947	-15.161539	water	water	0.99997
190	-63.1617043	18.17256991	water	water	0.99417
191	81.13395328	8.497861249	water	water	0.99999
192	129.3327064	34.23649842	water	water	0.99929
193	-96.851795	28.12379207	water	water	0.99632
194	-62.6627311	17.23980852	water	water	0.99998
195	-149.91389	-17.4761358	water	water	0.99802
196	168.1166872	-16.6632914	water	water	0.99995
197	93.4790657	8.210816325	water	water	0.99982
198	10.19660334	42.81147938	water	water	0.99701
199	-46.3005792	60.93020614	water	water	0.98616
200	72.43660198	-7.34691478	water	water	0.94973
201	-16.4026133	19.63425985	water	water	0.99904
202	3.792337002	51.74607654	water	water	0.98482
203	168.1928119	-15.2632213	water	water	0.99734
204	173.7815073	-40.914916	water	water	0.99996
205	-112.210501	29.05739693	water	water	0.99998
206	-65.4476846	18.16047081	water	water	0.99915
207	8.313876003	40.84602762	water	whales	0.75664
208	-67.1699941	-54.9715371	water	water	0.80576
209	-65.3233308	18.12433821	water	water	0.99999
210	25.34691485	36.65031867	water	water	0.99724
211	-140.23897	-8.78594574	water	water	0.98515
212	24.5883057	38.04523231	water	water	0.99979
213	39.92356733	15.76773713	water	water	0.99977
214	20.65072251	37.78927485	water	water	0.99643
215	162.3373744	11.35579687	water	water	0.99981
216	136.2832195	-13.754232	water	water	0.99982
217	130.8488145	-11.8560696	water	water	0.99996
218	-111.69886	24.39783912	water	water	0.96314
219	14.19177133	37.08211966	water	water	0.99791
220	125.1129129	-14.4914753	water	water	0.99998
221	145.7061992	15.19652765	water	water	0.88946
222	-52.4572825	-1.50005802	water	water	0.99792
223	-89.2468106	-0.70631654	water	water	0.99986
224	82.85606859	75.97900806	water	water	0.99913
225	-149.900112	-17.5455666	water	water	0.9402
226	-71.9103558	21.94012612	water	water	0.97958
227	-48.5226134	-26.1732403	water	water	0.9977
228	6.749458031	62.66994826	water	water	0.99985
229	25.27805941	36.71094418	water	water	0.99921
230	119.893696	10.46111971	water	water	0.99907
231	73.38485925	5.725663281	water	water	0.99961
232	108.6982101	19.37854889	water	water	0.99995
233	128.9212251	27.90026944	water	water	0.96917
234	-172.175906	-13.6610947	water	water	0.99969
235	-16.0762225	11.20304482	water	water	0.99868
236	19.64322769	39.76230622	water	water	0.99914
237	139.1626776	-16.6049511	water	water	0.99901
238	-115.321243	28.14281865	water	water	0.99626
239	145.2623788	-42.1260372	water	whales	0.60351
240	128.6255194	-3.62188316	water	water	0.99984
241	73.04604189	6.442976459	water	water	0.99985
242	-68.7148331	44.19791313	water	water	0.99988
243	8.598150238	41.95191655	water	water	0.89689
244	10.9976152	57.3158241	water	water	0.99979
245	136.9347216	-15.6908686	water	water	0.99997
246	-179.865449	-16.6796372	water	water	0.99961
247	124.5497904	10.9673516	water	water	0.99982
248	-81.6959331	12.58797445	water	water	0.99683
249	73.0433536	6.435810258	water	water	0.99938
250	137.1891204	-35.9936823	water	water	0.99984
251	168.116277	-14.9219249	water	water	0.99877
252	153.3822279	-27.2542572	water	water	0.99899
253	-81.6924911	7.407655045	water	water	0.99991
254	-71.6403914	21.78652225	water	water	0.99999
255	24.27042798	37.57951253	water	water	0.99532
256	20.66581268	38.83567225	water	water	0.99342
257	91.87510207	21.47962865	water	water	0.99892
258	123.24621	-1.57135178	water	water	0.99982
259	123.2745189	9.188616529	water	water	0.99048
260	7.428284364	1.567409407	water	water	0.99999
261	82.64969201	75.99349779	water	water	0.9989
262	-22.9472244	16.63641762	water	water	0.99749
263	112.7373084	16.6659562	water	water	0.89159
264	103.0484769	1.026486358	water	water	0.99991
265	-74.6748492	-44.6805397	water	water	0.98895
266	-144.514887	59.8887752	water	water	0.99989
267	-65.4544304	18.15859907	water	water	0.99976
268	-45.6198251	-1.13039115	water	water	0.99988
269	-71.2014183	17.91474171	water	water	0.99999
270	-87.8362984	17.41538145	water	water	0.99999
271	128.45979	2.045157135	water	water	0.99994
272	119.9441696	11.67680476	water	water	0.99923
273	-62.0590173	-39.1675533	water	water	0.99917
274	24.14333231	70.92199334	water	water	0.99982
275	123.1869882	8.534374982	water	water	0.99982
276	100.2115598	-2.70743788	water	water	0.99998
277	73.10058047	-0.59084204	water	water	0.99943
278	178.8119996	-17.74437	water	water	0.99954
279	50.74179355	25.62978846	water	water	0.99985
280	-87.9530457	17.91534358	water	water	0.99969
281	111.7148689	16.45363038	water	water	0.99994
282	150.4283515	-2.66319068	water	water	0.97087
283	-129.730283	53.21157249	water	water	0.99193
284	47.29555285	-11.5540255	water	water	0.99996
285	-149.893591	-17.5508858	water	water	0.99318
286	-159.830609	-21.2484005	water	water	0.99235
287	102.6099908	11.64987026	water	water	0.99998
288	72.43619034	-7.37057421	water	water	1
289	123.7817726	10.22751153	water	water	0.99803
290	122.7229606	10.59875214	water	water	0.99401
291	169.2767774	-19.3273725	water	water	0.99941
292	171.2030905	-44.5392191	water	water	0.99998
293	-44.3639795	-23.1807325	water	water	0.99997
294	-77.4965563	24.98936634	water	water	0.99975
295	-68.6608966	18.12068949	water	water	0.99998
296	166.60975	-14.6449383	water	water	0.99991
297	127.9577956	-3.77581832	water	water	0.99967
298	-60.7621473	46.01169946	water	water	0.99996
299	124.9820417	-9.64187928	water	water	0.9999
300	73.49540847	4.175781331	water	water	0.99985
301	114.1270561	-6.96988956	water	water	0.99974
302	-61.7375491	17.54174635	water	water	0.99434
303	-79.343064	22.61594097	water	water	0.99995
304	58.7655054	20.44249713	water	water	0.99987
305	8.053989641	63.14189091	water	water	0.99961
306	123.3690405	12.69177358	water	water	0.99581
307	93.92243594	6.998620038	water	water	0.9319
308	166.6087345	19.30748583	water	water	0.99998
309	98.03671967	12.20655608	water	water	0.99969
310	-44.1044328	-23.1802999	water	water	0.99939
311	-111.695562	24.37631918	water	water	0.96732
312	-81.5932355	7.341988027	water	water	0.99981
313	19.24109406	57.94773804	water	water	0.99428
314	139.1704098	-16.5925525	water	water	0.99833
315	-17.9033487	28.8483661	water	water	0.98772
316	166.8392689	-11.575646	water	water	0.99999
317	73.50128471	4.166415635	water	water	0.99964
318	179.467781	71.41672964	water	water	0.99673
319	25.71358181	35.16638342	water	water	0.99897
320	25.53604071	40.41255055	water	water	0.99844
321	126.1033447	34.39251638	water	water	0.99997
322	122.8989346	-10.9123121	water	water	0.9998
323	119.8883561	12.33388929	water	water	0.99943
324	98.14827238	9.974883795	water	water	0.99978
325	160.3443294	-9.08860124	water	water	0.99452
326	-86.7453203	20.5852089	water	water	1
327	-77.4423351	25.07735164	water	water	0.99994
328	167.9069621	-15.4437483	water	water	0.9939
329	-81.3553727	19.3042158	water	water	0.99992
330	-61.7490011	17.13991528	water	water	0.99736
331	19.04910636	69.7536941	water	water	0.99962
332	-59.8131406	46.11312166	water	water	0.99663
333	-17.1544655	32.86019908	water	water	0.99995
334	-2.41268064	36.81726267	water	water	0.99916
335	-2.40273865	36.8232201	water	water	0.99879
336	-2.39349435	36.82731557	water	water	0.99803
337	-2.36831961	36.837879	water	water	0.99978
338	-2.37930812	36.83159696	water	water	0.98541
339	-61.3147127	-62.80163	water	water	0.99959
340	119.7227662	11.47673127	water	water	0.98942
341	117.4479738	23.76057272	water	water	0.99956
342	-64.7318896	17.76654924	water	water	0.9888
343	-16.821368	32.64535022	water	water	0.99984
344	-130.089413	-25.0806421	water	water	0.99931
345	153.9742143	48.73733979	water	water	0.87492
346	-48.5411437	-26.167959	water	water	0.99302
347	-6.12103457	55.90994831	water	water	0.99753
348	-6.88249375	56.46548356	water	water	0.9989
349	153.4059885	-27.5343558	water	water	0.99839
350	-51.4561153	68.14872626	water	water	0.99804
351	72.98277026	3.11078043	water	water	0.99946
352	-1.3561588	60.20150497	water	water	0.99453
353	178.7013024	-7.47512702	water	water	0.99781
354	25.44992841	40.02817529	water	water	0.99936
355	172.9373302	1.336592607	water	water	0.9999
356	23.44429135	38.87577914	water	water	0.72837
357	24.53215076	36.76586391	water	water	0.99962
358	26.69799984	37.70707915	water	water	0.99902
359	-16.2409906	28.45736492	water	water	0.99985
360	72.97687632	7.02799452	water	water	0.99248
361	-68.7696796	18.15140864	water	water	0.99155
362	23.81564791	38.38906052	water	water	0.99992
363	53.68261172	24.20749208	water	water	0.99998
364	-64.2165666	11.08833782	water	water	0.99986
365	98.4192587	11.58163532	water	water	0.99819
366	127.18303	-8.52980282	water	water	0.80369
367	24.81719778	37.97956053	water	water	0.99974
368	73.62634304	5.410689806	water	water	0.99904
369	-130.080931	-25.0814512	water	water	0.99547
370	12.39623583	45.4184562	water	water	0.99991
371	-56.3846024	46.80888426	water	water	0.9998
372	-44.5021493	-2.71383619	water	water	0.99783
373	122.9573566	-10.8864683	water	water	0.99998
374	-170.5064	66.3415523	water	water	0.99906
375	-72.7420807	19.99787329	water	water	0.99963
376	93.63473451	7.247162036	water	water	0.99956
377	172.9214232	1.351351661	water	water	0.99996
378	105.6101365	-1.54879719	water	water	0.99949
379	121.9756444	-5.07611244	water	water	0.99999
380	79.82639116	8.021382566	water	water	0.99997
381	-132.189457	53.20095817	water	water	0.99953
382	148.1690859	-39.9321157	water	water	0.9992
383	-176.553211	51.98116847	water	water	0.97419
384	14.39468087	44.63299426	water	water	0.99994
385	11.19364289	54.51679597	water	water	0.99942
386	117.0711547	23.48290416	water	water	0.99998
387	3.850956461	51.64930899	water	water	0.99893
388	132.649381	-5.61157944	water	water	0.99868
389	153.4612848	-27.0612959	water	water	0.99848
390	95.38184948	5.846542353	water	water	0.99995
391	-75.4681734	24.29294417	water	water	0.99997
392	-165.848307	-10.8842699	water	water	0.99648
393	126.8357907	4.508388161	water	water	1
394	-75.2310411	-48.0415241	water	water	0.99651
395	119.8575264	11.41322806	water	water	0.99959
396	120.7681009	-9.938359	water	water	0.99976
397	119.4374751	-8.67286697	water	water	0.99989
398	167.3672209	-20.9389482	water	water	0.99993
399	23.7176606	39.15263813	water	water	0.99968
400	-2.68380405	59.19142854	water	water	0.99419
