# Supplementary material for: Whale counting in satellite and aerial images with deep learning
Source: Sci Rep. 2019 Oct 3;9:14259. doi: 10.1038/s41598-019-50795-9 (PMC6776647; doi:10.1038/s41598-019-50795-9)
Supplement: Supplementary file 5 — Supplementary Dataset 4 [file 41598_2019_50795_MOESM5_ESM.csv]

ID	latitude	longitude	Photo-interpreted_class_label	Predicted_class_label	Maximum_Probability	Study_Site_Country
1	-156.4686509	20.64161599	water	water	0.99818	1.USA
2	-156.4679409	20.64161599	water	water	0.99584	1.USA
3	-156.4672309	20.64161599	water	water	0.99872	1.USA
4	-156.4665209	20.64161599	water	water	0.99495	1.USA
5	-156.4658109	20.64161599	water	water	0.99885	1.USA
6	-156.4651009	20.64161599	water	water	0.99886	1.USA
7	-156.4643909	20.64161599	water	water	0.99848	1.USA
8	-156.4636809	20.64161599	water	water	0.99738	1.USA
9	-156.4629709	20.64161599	water	water	0.99851	1.USA
10	-156.4622609	20.64161599	water	water	0.99869	1.USA
11	-156.4615509	20.64161599	water	water	0.99855	1.USA
12	-156.4608409	20.64161599	water	water	0.99174	1.USA
13	-156.4601309	20.64161599	water	water	0.99945	1.USA
14	-156.4594209	20.64161599	water	water	0.99908	1.USA
15	-156.4587109	20.64161599	water	water	0.99902	1.USA
16	-156.4580009	20.64161599	water	water	0.99973	1.USA
17	-156.4572909	20.64161599	water	water	0.99972	1.USA
18	-156.4565809	20.64161599	water	water	0.99959	1.USA
19	-156.4558709	20.64161599	water	water	0.99953	1.USA
20	-156.4551609	20.64161599	water	water	0.99979	1.USA
21	-156.4544509	20.64161599	water	water	0.99969	1.USA
22	-156.4537409	20.64161599	water	water	0.99757	1.USA
23	-156.4530309	20.64161599	water	water	0.99974	1.USA
24	-156.4523209	20.64161599	water	water	0.99893	1.USA
25	-156.4516109	20.64161599	water	water	0.99955	1.USA
26	-156.4509009	20.64161599	water	water	0.99904	1.USA
27	-156.4693609	20.64090599	water	water	0.99811	1.USA
28	-156.4686509	20.64090599	water	water	0.99739	1.USA
29	-156.4679409	20.64090599	water	water	0.99658	1.USA
30	-156.4672309	20.64090599	water	water	0.99841	1.USA
31	-156.4665209	20.64090599	water	water	0.99775	1.USA
32	-156.4658109	20.64090599	water	water	0.9977	1.USA
33	-156.4651009	20.64090599	water	water	0.99789	1.USA
34	-156.4643909	20.64090599	water	water	0.99906	1.USA
35	-156.4636809	20.64090599	water	water	0.99965	1.USA
36	-156.4629709	20.64090599	water	water	0.99893	1.USA
37	-156.4622609	20.64090599	water	water	0.99853	1.USA
38	-156.4615509	20.64090599	water	water	0.99908	1.USA
39	-156.4608409	20.64090599	water	water	0.99706	1.USA
40	-156.4601309	20.64090599	water	water	0.99916	1.USA
41	-156.4594209	20.64090599	water	water	0.99968	1.USA
42	-156.4587109	20.64090599	water	water	0.99805	1.USA
43	-156.4580009	20.64090599	water	water	0.99969	1.USA
44	-156.4572909	20.64090599	water	water	0.99977	1.USA
45	-156.4565809	20.64090599	water	water	0.99986	1.USA
46	-156.4558709	20.64090599	water	water	0.99964	1.USA
47	-156.4551609	20.64090599	water	water	0.99968	1.USA
48	-156.4544509	20.64090599	water	water	0.99941	1.USA
49	-156.4537409	20.64090599	water	water	0.99959	1.USA
50	-156.4530309	20.64090599	water	water	0.99974	1.USA
51	-156.4523209	20.64090599	water	water	0.99942	1.USA
52	-156.4693609	20.64019599	water	water	0.99794	1.USA
53	-156.4686509	20.64019599	water	water	0.99854	1.USA
54	-156.4679409	20.64019599	water	water	0.99738	1.USA
55	-156.4672309	20.64019599	water	water	0.99945	1.USA
56	-156.4665209	20.64019599	water	water	0.99026	1.USA
57	-156.4658109	20.64019599	water	water	0.99943	1.USA
58	-156.4651009	20.64019599	water	water	0.99858	1.USA
59	-156.4643909	20.64019599	water	water	0.99881	1.USA
60	-156.4636809	20.64019599	water	water	0.99839	1.USA
61	-156.4629709	20.64019599	water	water	0.99943	1.USA
62	-156.4622609	20.64019599	water	water	0.99905	1.USA
63	-156.4615509	20.64019599	water	water	0.99852	1.USA
64	-156.4608409	20.64019599	water	water	0.99865	1.USA
65	-156.4601309	20.64019599	water	water	0.99917	1.USA
66	-156.4594209	20.64019599	water	water	0.99931	1.USA
67	-156.4587109	20.64019599	water	water	0.99983	1.USA
68	-156.4580009	20.64019599	water	water	0.99983	1.USA
69	-156.4572909	20.64019599	water	water	0.9998	1.USA
70	-156.4565809	20.64019599	water	water	0.99966	1.USA
71	-156.4558709	20.64019599	water	water	0.99982	1.USA
72	-156.4551609	20.64019599	water	water	0.99974	1.USA
73	-156.4544509	20.64019599	water	water	0.99954	1.USA
74	-156.4537409	20.64019599	water	water	0.99963	1.USA
75	-156.4530309	20.64019599	water	water	0.99939	1.USA
76	-156.4700709	20.63948599	water	water	0.99905	1.USA
77	-156.4693609	20.63948599	water	water	0.9987	1.USA
78	-156.4686509	20.63948599	water	water	0.9957	1.USA
79	-156.4679409	20.63948599	water	water	0.99834	1.USA
80	-156.4672309	20.63948599	water	water	0.99922	1.USA
81	-156.4665209	20.63948599	water	water	0.99743	1.USA
82	-156.4658109	20.63948599	water	water	0.99944	1.USA
83	-156.4651009	20.63948599	water	water	0.99903	1.USA
84	-156.4643909	20.63948599	water	water	0.99953	1.USA
85	-156.4636809	20.63948599	water	water	0.99887	1.USA
86	-156.4629709	20.63948599	water	water	0.99958	1.USA
87	-156.4622609	20.63948599	water	water	0.99924	1.USA
88	-156.4615509	20.63948599	water	water	0.99843	1.USA
89	-156.4608409	20.63948599	water	water	0.997	1.USA
90	-156.4601309	20.63948599	water	water	0.99874	1.USA
91	-156.4594209	20.63948599	water	water	0.99958	1.USA
92	-156.4587109	20.63948599	water	water	0.999	1.USA
93	-156.4580009	20.63948599	water	water	0.99977	1.USA
94	-156.4572909	20.63948599	water	water	0.99974	1.USA
95	-156.4565809	20.63948599	water	water	0.99952	1.USA
96	-156.4558709	20.63948599	water	water	0.99969	1.USA
97	-156.4551609	20.63948599	water	water	0.99932	1.USA
98	-156.4544509	20.63948599	water	water	0.99881	1.USA
99	-156.4537409	20.63948599	water	water	0.99895	1.USA
100	-156.4700709	20.63877599	water	water	0.99635	1.USA
101	-156.4693609	20.63877599	water	water	0.9987	1.USA
102	-156.4686509	20.63877599	water	water	0.99815	1.USA
103	-156.4679409	20.63877599	water	water	0.99876	1.USA
104	-156.4672309	20.63877599	water	water	0.99902	1.USA
105	-156.4665209	20.63877599	water	water	0.99863	1.USA
106	-156.4658109	20.63877599	water	water	0.9996	1.USA
107	-156.4651009	20.63877599	water	water	0.99775	1.USA
108	-156.4643909	20.63877599	water	water	0.99951	1.USA
109	-156.4636809	20.63877599	water	water	0.99925	1.USA
110	-156.4629709	20.63877599	water	water	0.99973	1.USA
111	-156.4622609	20.63877599	water	water	0.99938	1.USA
112	-156.4615509	20.63877599	water	water	0.99937	1.USA
113	-156.4608409	20.63877599	water	water	0.99531	1.USA
114	-156.4601309	20.63877599	water	water	0.99922	1.USA
115	-156.4594209	20.63877599	water	water	0.99842	1.USA
116	-156.4587109	20.63877599	water	water	0.99924	1.USA
117	-156.4580009	20.63877599	water	water	0.99976	1.USA
118	-156.4572909	20.63877599	water	water	0.99964	1.USA
119	-156.4565809	20.63877599	water	water	0.99947	1.USA
120	-156.4558709	20.63877599	water	water	0.99935	1.USA
121	-156.4551609	20.63877599	water	water	0.9993	1.USA
122	-156.4544509	20.63877599	water	water	0.99859	1.USA
123	-156.4700709	20.63806599	water	water	0.9988	1.USA
124	-156.4693609	20.63806599	water	water	0.999	1.USA
125	-156.4686509	20.63806599	water	water	0.9992	1.USA
126	-156.4679409	20.63806599	water	water	0.99918	1.USA
127	-156.4672309	20.63806599	water	water	0.99923	1.USA
128	-156.4665209	20.63806599	water	water	0.99396	1.USA
129	-156.4658109	20.63806599	water	water	0.99929	1.USA
130	-156.4651009	20.63806599	water	water	0.99925	1.USA
131	-156.4643909	20.63806599	water	water	0.99941	1.USA
132	-156.4636809	20.63806599	water	water	0.99638	1.USA
133	-156.4629709	20.63806599	water	water	0.99876	1.USA
134	-156.4622609	20.63806599	water	water	0.99948	1.USA
135	-156.4615509	20.63806599	water	water	0.99782	1.USA
136	-156.4608409	20.63806599	water	water	0.99799	1.USA
137	-156.4601309	20.63806599	water	water	0.99893	1.USA
138	-156.4594209	20.63806599	water	water	0.99961	1.USA
139	-156.4587109	20.63806599	water	water	0.99956	1.USA
140	-156.4580009	20.63806599	water	water	0.99988	1.USA
141	-156.4572909	20.63806599	water	water	0.99948	1.USA
142	-156.4565809	20.63806599	water	water	0.99979	1.USA
143	-156.4558709	20.63806599	water	water	0.99985	1.USA
144	-156.4551609	20.63806599	water	water	0.99907	1.USA
145	-156.4700709	20.63735599	water	water	0.99935	1.USA
146	-156.4693609	20.63735599	water	water	0.99886	1.USA
147	-156.4686509	20.63735599	water	water	0.99892	1.USA
148	-156.4679409	20.63735599	water	water	0.99839	1.USA
149	-156.4672309	20.63735599	water	water	0.99675	1.USA
150	-156.4665209	20.63735599	water	water	0.99631	1.USA
151	-156.4658109	20.63735599	water	water	0.99858	1.USA
152	-156.4651009	20.63735599	water	water	0.99876	1.USA
153	-156.4643909	20.63735599	water	water	0.99777	1.USA
154	-156.4636809	20.63735599	water	water	0.99843	1.USA
155	-156.4629709	20.63735599	whales	whales	0.97286	1.USA
156	-156.4622609	20.63735599	water	water	0.9993	1.USA
157	-156.4615509	20.63735599	water	water	0.99883	1.USA
158	-156.4608409	20.63735599	water	water	0.98844	1.USA
159	-156.4601309	20.63735599	water	water	0.99789	1.USA
160	-156.4594209	20.63735599	water	water	0.99885	1.USA
161	-156.4587109	20.63735599	water	water	0.99913	1.USA
162	-156.4580009	20.63735599	water	water	0.9994	1.USA
163	-156.4572909	20.63735599	water	water	0.99942	1.USA
164	-156.4565809	20.63735599	water	water	0.99951	1.USA
165	-156.4558709	20.63735599	water	water	0.99985	1.USA
166	-156.4700709	20.63664599	water	water	0.99898	1.USA
167	-156.4693609	20.63664599	water	water	0.9972	1.USA
168	-156.4686509	20.63664599	water	water	0.99895	1.USA
169	-156.4679409	20.63664599	water	water	0.99887	1.USA
170	-156.4672309	20.63664599	water	water	0.99852	1.USA
171	-156.4665209	20.63664599	water	water	0.99849	1.USA
172	-156.4658109	20.63664599	water	water	0.99671	1.USA
173	-156.4651009	20.63664599	water	water	0.99949	1.USA
174	-156.4643909	20.63664599	water	water	0.99919	1.USA
175	-156.4636809	20.63664599	water	water	0.99957	1.USA
176	-156.4629709	20.63664599	water	water	0.99912	1.USA
177	-156.4622609	20.63664599	whales	whales	0.95737	1.USA
178	-156.4615509	20.63664599	water	water	0.99939	1.USA
179	-156.4608409	20.63664599	water	water	0.99835	1.USA
180	-156.4601309	20.63664599	water	water	0.95967	1.USA
181	-156.4594209	20.63664599	water	water	0.99889	1.USA
182	-156.4587109	20.63664599	water	water	0.99976	1.USA
183	-156.4580009	20.63664599	water	water	0.99956	1.USA
184	-156.4572909	20.63664599	water	water	0.99977	1.USA
185	-156.4565809	20.63664599	water	water	0.99869	1.USA
186	-156.4558709	20.63664599	water	water	0.99953	1.USA
187	-156.4707809	20.63593599	water	water	0.99968	1.USA
188	-156.4700709	20.63593599	water	water	0.99948	1.USA
189	-156.4693609	20.63593599	water	water	0.99935	1.USA
190	-156.4686509	20.63593599	water	water	0.99733	1.USA
191	-156.4679409	20.63593599	water	water	0.99865	1.USA
192	-156.4672309	20.63593599	water	water	0.99839	1.USA
193	-156.4665209	20.63593599	water	water	0.99952	1.USA
194	-156.4658109	20.63593599	water	water	0.99777	1.USA
195	-156.4651009	20.63593599	whales	whales	0.92407	1.USA
196	-156.4643909	20.63593599	water	water	0.98264	1.USA
197	-156.4636809	20.63593599	water	water	0.99957	1.USA
198	-156.4629709	20.63593599	water	water	0.99909	1.USA
199	-156.4622609	20.63593599	water	water	0.99951	1.USA
200	-156.4615509	20.63593599	water	water	0.99835	1.USA
201	-156.4608409	20.63593599	water	water	0.99914	1.USA
202	-156.4601309	20.63593599	water	water	0.98038	1.USA
203	-156.4594209	20.63593599	water	water	0.99954	1.USA
204	-156.4587109	20.63593599	water	water	0.99954	1.USA
205	-156.4580009	20.63593599	water	water	0.99957	1.USA
206	-156.4572909	20.63593599	water	water	0.99967	1.USA
207	-156.4565809	20.63593599	water	water	0.99972	1.USA
208	-156.4558709	20.63593599	water	water	0.99994	1.USA
209	-156.4707809	20.63522599	water	water	0.9991	1.USA
210	-156.4700709	20.63522599	water	water	0.99781	1.USA
211	-156.4693609	20.63522599	water	water	0.99804	1.USA
212	-156.4686509	20.63522599	water	water	0.99899	1.USA
213	-156.4679409	20.63522599	water	water	0.99876	1.USA
214	-156.4672309	20.63522599	water	water	0.99816	1.USA
215	-156.4665209	20.63522599	water	water	0.99908	1.USA
216	-156.4658109	20.63522599	water	water	0.99869	1.USA
217	-156.4651009	20.63522599	water	water	0.99864	1.USA
218	-156.4643909	20.63522599	water	water	0.99884	1.USA
219	-156.4636809	20.63522599	water	water	0.99958	1.USA
220	-156.4629709	20.63522599	water	water	0.99884	1.USA
221	-156.4622609	20.63522599	water	water	0.99919	1.USA
222	-156.4615509	20.63522599	water	water	0.99913	1.USA
223	-156.4608409	20.63522599	water	water	0.99958	1.USA
224	-156.4601309	20.63522599	water	water	0.99111	1.USA
225	-156.4594209	20.63522599	water	water	0.99838	1.USA
226	-156.4587109	20.63522599	water	water	0.99978	1.USA
227	-156.4580009	20.63522599	water	water	0.99885	1.USA
228	-156.4572909	20.63522599	water	water	0.99978	1.USA
229	-156.4565809	20.63522599	water	water	0.99972	1.USA
230	-156.4558709	20.63522599	water	water	0.99967	1.USA
231	-156.4551609	20.63522599	water	water	0.99975	1.USA
232	-156.4707809	20.63451599	water	water	0.99952	1.USA
233	-156.4700709	20.63451599	water	water	0.99911	1.USA
234	-156.4693609	20.63451599	water	water	0.99893	1.USA
235	-156.4686509	20.63451599	water	water	0.99868	1.USA
236	-156.4679409	20.63451599	water	water	0.99934	1.USA
237	-156.4672309	20.63451599	water	water	0.99745	1.USA
238	-156.4665209	20.63451599	water	water	0.99907	1.USA
239	-156.4658109	20.63451599	water	water	0.99669	1.USA
240	-156.4651009	20.63451599	water	water	0.99812	1.USA
241	-156.4643909	20.63451599	water	water	0.99876	1.USA
242	-156.4636809	20.63451599	water	water	0.99885	1.USA
243	-156.4629709	20.63451599	water	water	0.99891	1.USA
244	-156.4622609	20.63451599	water	water	0.99889	1.USA
245	-156.4615509	20.63451599	water	water	0.99832	1.USA
246	-156.4608409	20.63451599	water	water	0.99923	1.USA
247	-156.4601309	20.63451599	water	water	0.97345	1.USA
248	-156.4594209	20.63451599	water	water	0.99897	1.USA
249	-156.4587109	20.63451599	water	water	0.99942	1.USA
250	-156.4580009	20.63451599	water	water	0.99942	1.USA
251	-156.4572909	20.63451599	water	water	0.99903	1.USA
252	-156.4565809	20.63451599	water	water	0.99947	1.USA
253	-156.4558709	20.63451599	water	water	0.99971	1.USA
254	-156.4551609	20.63451599	water	water	0.99964	1.USA
255	-156.4707809	20.63380599	water	water	0.99966	1.USA
256	-156.4700709	20.63380599	water	water	0.99919	1.USA
257	-156.4693609	20.63380599	water	water	0.99879	1.USA
258	-156.4686509	20.63380599	water	water	0.99834	1.USA
259	-156.4679409	20.63380599	water	water	0.99932	1.USA
260	-156.4672309	20.63380599	water	water	0.99856	1.USA
261	-156.4665209	20.63380599	water	water	0.99785	1.USA
262	-156.4658109	20.63380599	water	water	0.99877	1.USA
263	-156.4651009	20.63380599	water	water	0.99906	1.USA
264	-156.4643909	20.63380599	water	water	0.99903	1.USA
265	-156.4636809	20.63380599	water	water	0.99918	1.USA
266	-156.4629709	20.63380599	water	water	0.99914	1.USA
267	-156.4622609	20.63380599	water	water	0.99468	1.USA
268	-156.4615509	20.63380599	water	water	0.99933	1.USA
269	-156.4608409	20.63380599	water	water	0.99916	1.USA
270	-156.4601309	20.63380599	water	water	0.99449	1.USA
271	-156.4594209	20.63380599	water	water	0.99955	1.USA
272	-156.4587109	20.63380599	water	water	0.9992	1.USA
273	-156.4580009	20.63380599	water	water	0.9993	1.USA
274	-156.4572909	20.63380599	water	water	0.9997	1.USA
275	-156.4565809	20.63380599	water	water	0.99938	1.USA
276	-156.4558709	20.63380599	water	water	0.99988	1.USA
277	-156.4551609	20.63380599	water	water	0.99979	1.USA
278	-156.4544509	20.63380599	water	water	0.9999	1.USA
279	-156.4707809	20.63309599	water	water	0.99992	1.USA
280	-156.4700709	20.63309599	water	water	0.99964	1.USA
281	-156.4693609	20.63309599	water	water	0.99758	1.USA
282	-156.4686509	20.63309599	water	water	0.99462	1.USA
283	-156.4679409	20.63309599	water	water	0.99874	1.USA
284	-156.4672309	20.63309599	water	water	0.99795	1.USA
285	-156.4665209	20.63309599	water	water	0.99952	1.USA
286	-156.4658109	20.63309599	water	water	0.99844	1.USA
287	-156.4651009	20.63309599	water	water	0.99738	1.USA
288	-156.4643909	20.63309599	water	water	0.99767	1.USA
289	-156.4636809	20.63309599	water	water	0.99872	1.USA
290	-156.4629709	20.63309599	water	water	0.99937	1.USA
291	-156.4622609	20.63309599	water	water	0.99908	1.USA
292	-156.4615509	20.63309599	water	water	0.99824	1.USA
293	-156.4608409	20.63309599	water	water	0.98742	1.USA
294	-156.4601309	20.63309599	water	water	0.97796	1.USA
295	-156.4594209	20.63309599	water	water	0.99943	1.USA
296	-156.4587109	20.63309599	water	water	0.99965	1.USA
297	-156.4580009	20.63309599	water	water	0.9998	1.USA
298	-156.4572909	20.63309599	water	water	0.99984	1.USA
299	-156.4565809	20.63309599	water	water	0.9998	1.USA
300	-156.4558709	20.63309599	water	water	0.99978	1.USA
301	-156.4551609	20.63309599	water	water	0.99959	1.USA
302	-156.4544509	20.63309599	water	water	0.99978	1.USA
303	-156.4714909	20.63238599	water	water	0.99939	1.USA
304	-156.4707809	20.63238599	water	water	0.99957	1.USA
305	-156.4700709	20.63238599	water	water	0.99951	1.USA
306	-156.4693609	20.63238599	water	water	0.9985	1.USA
307	-156.4686509	20.63238599	water	water	0.99687	1.USA
308	-156.4679409	20.63238599	water	water	0.99826	1.USA
309	-156.4672309	20.63238599	water	water	0.9941	1.USA
310	-156.4665209	20.63238599	water	water	0.99849	1.USA
311	-156.4658109	20.63238599	water	water	0.99609	1.USA
312	-156.4651009	20.63238599	water	water	0.99897	1.USA
313	-156.4643909	20.63238599	water	water	0.99851	1.USA
314	-156.4636809	20.63238599	water	water	0.99831	1.USA
315	-156.4629709	20.63238599	water	water	0.99869	1.USA
316	-156.4622609	20.63238599	water	water	0.99764	1.USA
317	-156.4615509	20.63238599	water	water	0.99923	1.USA
318	-156.4608409	20.63238599	water	water	0.99797	1.USA
319	-156.4601309	20.63238599	water	water	0.96406	1.USA
320	-156.4594209	20.63238599	water	water	0.9994	1.USA
321	-156.4587109	20.63238599	water	water	0.99911	1.USA
322	-156.4580009	20.63238599	water	water	0.99944	1.USA
323	-156.4572909	20.63238599	water	water	0.99983	1.USA
324	-156.4565809	20.63238599	water	water	0.9996	1.USA
325	-156.4558709	20.63238599	water	water	0.99983	1.USA
326	-156.4551609	20.63238599	water	water	0.99987	1.USA
327	-156.4544509	20.63238599	water	water	0.99981	1.USA
328	-156.4714909	20.63167599	water	water	0.99975	1.USA
329	-156.4707809	20.63167599	water	water	0.99918	1.USA
330	-156.4700709	20.63167599	water	water	0.99889	1.USA
331	-156.4693609	20.63167599	water	water	0.99865	1.USA
332	-156.4686509	20.63167599	water	water	0.99839	1.USA
333	-156.4679409	20.63167599	water	water	0.99915	1.USA
334	-156.4672309	20.63167599	water	water	0.99817	1.USA
335	-156.4665209	20.63167599	water	water	0.99943	1.USA
336	-156.4658109	20.63167599	water	water	0.99588	1.USA
337	-156.4651009	20.63167599	water	water	0.99791	1.USA
338	-156.4643909	20.63167599	water	water	0.99766	1.USA
339	-156.4636809	20.63167599	water	water	0.99863	1.USA
340	-156.4629709	20.63167599	water	water	0.9966	1.USA
341	-156.4622609	20.63167599	water	water	0.998	1.USA
342	-156.4615509	20.63167599	water	water	0.9985	1.USA
343	-156.4608409	20.63167599	water	water	0.99838	1.USA
344	-156.4601309	20.63167599	water	water	0.9946	1.USA
345	-156.4594209	20.63167599	water	water	0.99942	1.USA
346	-156.4587109	20.63167599	water	water	0.99958	1.USA
347	-156.4580009	20.63167599	water	water	0.99974	1.USA
348	-156.4572909	20.63167599	water	water	0.99982	1.USA
349	-156.4565809	20.63167599	water	water	0.99983	1.USA
350	-156.4558709	20.63167599	water	water	0.99982	1.USA
351	-156.4551609	20.63167599	water	water	0.9999	1.USA
352	-156.4544509	20.63167599	water	water	0.99966	1.USA
353	-156.4714909	20.63096599	water	water	0.99992	1.USA
354	-156.4707809	20.63096599	water	water	0.9986	1.USA
355	-156.4700709	20.63096599	water	water	0.99829	1.USA
356	-156.4693609	20.63096599	water	water	0.99502	1.USA
357	-156.4686509	20.63096599	water	water	0.99737	1.USA
358	-156.4679409	20.63096599	water	water	0.99901	1.USA
359	-156.4672309	20.63096599	water	water	0.99831	1.USA
360	-156.4665209	20.63096599	water	water	0.99875	1.USA
361	-156.4658109	20.63096599	water	water	0.99662	1.USA
362	-156.4651009	20.63096599	water	water	0.99617	1.USA
363	-156.4643909	20.63096599	water	water	0.99923	1.USA
364	-156.4636809	20.63096599	water	water	0.99874	1.USA
365	-156.4629709	20.63096599	water	water	0.99941	1.USA
366	-156.4622609	20.63096599	water	water	0.99925	1.USA
367	-156.4615509	20.63096599	water	water	0.99915	1.USA
368	-156.4608409	20.63096599	water	water	0.99242	1.USA
369	-156.4601309	20.63096599	water	water	0.9906	1.USA
370	-156.4594209	20.63096599	water	water	0.99921	1.USA
371	-156.4587109	20.63096599	water	water	0.99969	1.USA
372	-156.4580009	20.63096599	water	water	0.99961	1.USA
373	-156.4572909	20.63096599	water	water	0.99981	1.USA
374	-156.4565809	20.63096599	water	water	0.9998	1.USA
375	-156.4558709	20.63096599	water	water	0.99966	1.USA
376	-156.4551609	20.63096599	water	water	0.9998	1.USA
377	-156.4544509	20.63096599	water	water	0.99982	1.USA
378	-156.4537409	20.63096599	water	water	0.99981	1.USA
379	-156.4530309	20.63096599	water	water	0.99964	1.USA
380	-156.4523209	20.63096599	water	water	0.99973	1.USA
381	-156.4516109	20.63096599	water	water	0.99684	1.USA
382	-156.4714909	20.63025599	water	water	0.99968	1.USA
383	-156.4707809	20.63025599	water	water	0.99876	1.USA
384	-156.4700709	20.63025599	water	water	0.99874	1.USA
385	-156.4693609	20.63025599	water	water	0.99927	1.USA
386	-156.4686509	20.63025599	water	water	0.99883	1.USA
387	-156.4679409	20.63025599	water	water	0.99892	1.USA
388	-156.4672309	20.63025599	water	water	0.99895	1.USA
389	-156.4665209	20.63025599	water	water	0.99903	1.USA
390	-156.4658109	20.63025599	water	water	0.99711	1.USA
391	-156.4651009	20.63025599	water	water	0.99872	1.USA
392	-156.4643909	20.63025599	water	water	0.99945	1.USA
393	-156.4636809	20.63025599	water	water	0.99929	1.USA
394	-156.4629709	20.63025599	water	water	0.9984	1.USA
395	-156.4622609	20.63025599	water	water	0.99924	1.USA
396	-156.4615509	20.63025599	water	water	0.99838	1.USA
397	-156.4608409	20.63025599	water	water	0.99904	1.USA
398	-156.4601309	20.63025599	water	water	0.98907	1.USA
399	-156.4594209	20.63025599	water	water	0.99891	1.USA
400	-156.4587109	20.63025599	water	water	0.99954	1.USA
401	-156.4580009	20.63025599	water	water	0.99955	1.USA
402	-156.4572909	20.63025599	water	water	0.99946	1.USA
403	-156.4565809	20.63025599	water	water	0.99947	1.USA
404	-156.4558709	20.63025599	water	water	0.99938	1.USA
405	-156.4551609	20.63025599	water	water	0.99966	1.USA
406	-156.4544509	20.63025599	water	water	0.99826	1.USA
407	-156.4537409	20.63025599	water	water	0.99906	1.USA
408	-156.4530309	20.63025599	water	water	0.99899	1.USA
409	-156.4523209	20.63025599	water	water	0.99968	1.USA
410	-156.4516109	20.63025599	water	water	0.99832	1.USA
411	-156.4509009	20.63025599	water	water	0.99968	1.USA
412	-156.4714909	20.62954599	water	water	0.99954	1.USA
413	-156.4707809	20.62954599	water	water	0.99925	1.USA
414	-156.4700709	20.62954599	water	water	0.99935	1.USA
415	-156.4693609	20.62954599	water	water	0.99951	1.USA
416	-156.4686509	20.62954599	water	water	0.99933	1.USA
417	-156.4679409	20.62954599	water	water	0.9996	1.USA
418	-156.4672309	20.62954599	water	water	0.9988	1.USA
419	-156.4665209	20.62954599	water	water	0.99666	1.USA
420	-156.4658109	20.62954599	water	water	0.99846	1.USA
421	-156.4651009	20.62954599	water	water	0.99786	1.USA
422	-156.4643909	20.62954599	water	water	0.99972	1.USA
423	-156.4636809	20.62954599	water	water	0.99746	1.USA
424	-156.4629709	20.62954599	water	water	0.99877	1.USA
425	-156.4622609	20.62954599	water	water	0.99818	1.USA
426	-156.4615509	20.62954599	water	water	0.99934	1.USA
427	-156.4608409	20.62954599	water	water	0.99718	1.USA
428	-156.4601309	20.62954599	water	water	0.99007	1.USA
429	-156.4594209	20.62954599	water	water	0.99881	1.USA
430	-156.4587109	20.62954599	water	water	0.9995	1.USA
431	-156.4580009	20.62954599	water	water	0.99858	1.USA
432	-156.4572909	20.62954599	water	water	0.99905	1.USA
433	-156.4565809	20.62954599	water	water	0.9991	1.USA
434	-156.4558709	20.62954599	water	water	0.99978	1.USA
435	-156.4551609	20.62954599	water	water	0.99902	1.USA
436	-156.4544509	20.62954599	water	water	0.99985	1.USA
437	-156.4537409	20.62954599	water	water	0.99958	1.USA
438	-156.4530309	20.62954599	water	water	0.99959	1.USA
439	-156.4523209	20.62954599	water	water	0.99981	1.USA
440	-156.4516109	20.62954599	water	water	0.99984	1.USA
441	-156.4509009	20.62954599	water	water	0.99942	1.USA
442	-156.4722009	20.62883599	water	water	0.99971	1.USA
443	-156.4714909	20.62883599	water	water	0.9992	1.USA
444	-156.4707809	20.62883599	water	water	0.99934	1.USA
445	-156.4700709	20.62883599	water	water	0.99912	1.USA
446	-156.4693609	20.62883599	water	water	0.99934	1.USA
447	-156.4686509	20.62883599	water	water	0.99632	1.USA
448	-156.4679409	20.62883599	water	water	0.99893	1.USA
449	-156.4672309	20.62883599	water	water	0.99789	1.USA
450	-156.4665209	20.62883599	water	water	0.99819	1.USA
451	-156.4658109	20.62883599	water	water	0.99802	1.USA
452	-156.4651009	20.62883599	water	water	0.99881	1.USA
453	-156.4643909	20.62883599	water	water	0.99862	1.USA
454	-156.4636809	20.62883599	water	water	0.99928	1.USA
455	-156.4629709	20.62883599	water	water	0.99676	1.USA
456	-156.4622609	20.62883599	water	water	0.9988	1.USA
457	-156.4615509	20.62883599	water	water	0.99884	1.USA
458	-156.4608409	20.62883599	water	water	0.99903	1.USA
459	-156.4601309	20.62883599	water	water	0.99246	1.USA
460	-156.4594209	20.62883599	water	water	0.99957	1.USA
461	-156.4587109	20.62883599	water	water	0.99958	1.USA
462	-156.4580009	20.62883599	whales	whales	0.77557	1.USA
463	-156.4572909	20.62883599	water	water	0.99971	1.USA
464	-156.4565809	20.62883599	water	water	0.99943	1.USA
465	-156.4558709	20.62883599	water	water	0.99966	1.USA
466	-156.4551609	20.62883599	water	water	0.9997	1.USA
467	-156.4544509	20.62883599	water	water	0.99974	1.USA
468	-156.4537409	20.62883599	water	water	0.99874	1.USA
469	-156.4530309	20.62883599	water	water	0.99969	1.USA
470	-156.4523209	20.62883599	water	water	0.99941	1.USA
471	-156.4516109	20.62883599	water	water	0.99966	1.USA
472	-156.4509009	20.62883599	water	water	0.99982	1.USA
473	-156.4722009	20.62812599	water	water	0.9996	1.USA
474	-156.4714909	20.62812599	water	water	0.99739	1.USA
475	-156.4707809	20.62812599	water	water	0.99698	1.USA
476	-156.4700709	20.62812599	water	water	0.99941	1.USA
477	-156.4693609	20.62812599	water	water	0.99912	1.USA
478	-156.4686509	20.62812599	water	water	0.99855	1.USA
479	-156.4679409	20.62812599	water	water	0.99704	1.USA
480	-156.4672309	20.62812599	water	water	0.99804	1.USA
481	-156.4665209	20.62812599	water	water	0.99831	1.USA
482	-156.4658109	20.62812599	water	water	0.99314	1.USA
483	-156.4651009	20.62812599	water	water	0.99916	1.USA
484	-156.4643909	20.62812599	water	water	0.99705	1.USA
485	-156.4636809	20.62812599	water	water	0.99726	1.USA
486	-156.4629709	20.62812599	water	water	0.99875	1.USA
487	-156.4622609	20.62812599	water	water	0.99769	1.USA
488	-156.4615509	20.62812599	water	water	0.9979	1.USA
489	-156.4608409	20.62812599	water	water	0.99834	1.USA
490	-156.4601309	20.62812599	water	water	0.82141	1.USA
491	-156.4594209	20.62812599	water	water	0.99685	1.USA
492	-156.4587109	20.62812599	water	water	0.99972	1.USA
493	-156.4580009	20.62812599	water	water	0.99957	1.USA
494	-156.4572909	20.62812599	water	water	0.99978	1.USA
495	-156.4565809	20.62812599	water	water	0.99967	1.USA
496	-156.4558709	20.62812599	water	water	0.99951	1.USA
497	-156.4551609	20.62812599	water	water	0.99967	1.USA
498	-156.4544509	20.62812599	water	water	0.9999	1.USA
499	-156.4537409	20.62812599	water	water	0.99989	1.USA
500	-156.4530309	20.62812599	water	water	0.99975	1.USA
501	-156.4523209	20.62812599	water	water	0.99992	1.USA
502	-156.4516109	20.62812599	water	water	0.9998	1.USA
503	-156.4509009	20.62812599	water	water	0.99991	1.USA
504	-156.4722009	20.62741599	water	water	0.99938	1.USA
505	-156.4714909	20.62741599	water	water	0.99958	1.USA
506	-156.4707809	20.62741599	water	water	0.9992	1.USA
507	-156.4700709	20.62741599	water	water	0.99962	1.USA
508	-156.4693609	20.62741599	water	water	0.99913	1.USA
509	-156.4686509	20.62741599	water	water	0.99859	1.USA
510	-156.4679409	20.62741599	water	water	0.99612	1.USA
511	-156.4672309	20.62741599	water	water	0.99877	1.USA
512	-156.4665209	20.62741599	water	water	0.99892	1.USA
513	-156.4658109	20.62741599	water	water	0.99677	1.USA
514	-156.4651009	20.62741599	water	water	0.99913	1.USA
515	-156.4643909	20.62741599	water	water	0.99781	1.USA
516	-156.4636809	20.62741599	water	water	0.99781	1.USA
517	-156.4629709	20.62741599	water	water	0.99798	1.USA
518	-156.4622609	20.62741599	water	water	0.99832	1.USA
519	-156.4615509	20.62741599	water	water	0.9982	1.USA
520	-156.4608409	20.62741599	water	water	0.99897	1.USA
521	-156.4601309	20.62741599	water	water	0.98799	1.USA
522	-156.4594209	20.62741599	water	water	0.9989	1.USA
523	-156.4587109	20.62741599	water	water	0.99978	1.USA
524	-156.4580009	20.62741599	water	water	0.99496	1.USA
525	-156.4572909	20.62741599	water	water	0.99973	1.USA
526	-156.4565809	20.62741599	water	water	0.99952	1.USA
527	-156.4558709	20.62741599	water	water	0.99955	1.USA
528	-156.4551609	20.62741599	water	water	0.99988	1.USA
529	-156.4544509	20.62741599	water	water	0.99992	1.USA
530	-156.4537409	20.62741599	water	water	0.99988	1.USA
531	-156.4530309	20.62741599	water	water	0.99983	1.USA
532	-156.4523209	20.62741599	water	water	0.99993	1.USA
533	-156.4516109	20.62741599	water	water	0.99974	1.USA
534	-156.4509009	20.62741599	water	water	0.99988	1.USA
535	-156.4722009	20.62670599	water	water	0.99976	1.USA
536	-156.4714909	20.62670599	water	water	0.99952	1.USA
537	-156.4707809	20.62670599	water	water	0.9981	1.USA
538	-156.4700709	20.62670599	water	water	0.99953	1.USA
539	-156.4693609	20.62670599	water	water	0.99896	1.USA
540	-156.4686509	20.62670599	water	water	0.99856	1.USA
541	-156.4679409	20.62670599	water	water	0.99926	1.USA
542	-156.4672309	20.62670599	water	water	0.99691	1.USA
543	-156.4665209	20.62670599	water	water	0.99857	1.USA
544	-156.4658109	20.62670599	water	water	0.99888	1.USA
545	-156.4651009	20.62670599	water	water	0.99906	1.USA
546	-156.4643909	20.62670599	water	water	0.99846	1.USA
547	-156.4636809	20.62670599	water	water	0.99851	1.USA
548	-156.4629709	20.62670599	water	water	0.99792	1.USA
549	-156.4622609	20.62670599	water	water	0.99723	1.USA
550	-156.4615509	20.62670599	water	water	0.99821	1.USA
551	-156.4608409	20.62670599	water	water	0.9971	1.USA
552	-156.4601309	20.62670599	water	water	0.97331	1.USA
553	-156.4594209	20.62670599	water	water	0.99911	1.USA
554	-156.4587109	20.62670599	water	water	0.99952	1.USA
555	-156.4580009	20.62670599	water	water	0.99922	1.USA
556	-156.4572909	20.62670599	water	water	0.99893	1.USA
557	-156.4565809	20.62670599	water	water	0.99971	1.USA
558	-156.4558709	20.62670599	water	water	0.99975	1.USA
559	-156.4551609	20.62670599	water	water	0.99992	1.USA
560	-156.4544509	20.62670599	water	water	0.99981	1.USA
561	-156.4537409	20.62670599	water	water	0.99962	1.USA
562	-156.4530309	20.62670599	water	water	0.99992	1.USA
563	-156.4523209	20.62670599	water	water	0.99989	1.USA
564	-156.4516109	20.62670599	water	water	0.99995	1.USA
565	-156.4509009	20.62670599	water	water	0.99989	1.USA
1	143.2448678	41.94404147	water	water	0.99973	10.Japan
2	143.2441678	41.94404147	water	water	0.99986	10.Japan
3	143.2462678	41.94404147	water	water	0.99981	10.Japan
4	143.2455678	41.94404147	water	water	0.99967	10.Japan
5	143.2518678	41.93004147	water	water	0.99915	10.Japan
6	143.2476678	41.94404147	water	water	0.99954	10.Japan
7	143.2511678	41.93004147	water	water	0.99971	10.Japan
8	143.2532678	41.93004147	water	water	0.99978	10.Japan
9	143.2525678	41.93004147	water	water	0.99985	10.Japan
10	143.2546678	41.93004147	water	water	0.99886	10.Japan
11	143.2469678	41.94404147	water	water	0.99953	10.Japan
12	143.2539678	41.93004147	water	water	0.99977	10.Japan
13	143.2707678	41.91744147	water	water	0.9998	10.Japan
14	143.2560678	41.93004147	water	water	0.9992	10.Japan
15	143.2553678	41.93004147	water	water	0.9986	10.Japan
16	143.2574678	41.93004147	water	water	0.99922	10.Japan
17	143.2490678	41.94404147	water	water	0.99955	10.Japan
18	143.2567678	41.93004147	water	water	0.9985	10.Japan
19	143.2588678	41.93004147	water	water	0.99953	10.Japan
20	143.2581678	41.93004147	water	water	0.99922	10.Japan
21	143.2602678	41.93004147	water	water	0.99982	10.Japan
22	143.2483678	41.94404147	water	water	0.99448	10.Japan
23	143.2595678	41.93004147	water	water	0.99959	10.Japan
24	143.2616678	41.93004147	water	water	0.99983	10.Japan
25	143.2609678	41.93004147	water	water	0.99961	10.Japan
26	143.2630678	41.93004147	water	water	0.99979	10.Japan
27	143.2504678	41.94404147	water	water	0.99952	10.Japan
28	143.2623678	41.93004147	water	water	0.9997	10.Japan
29	143.2497678	41.94404147	water	water	0.99939	10.Japan
30	143.2637678	41.93004147	water	water	0.99921	10.Japan
31	143.2518678	41.94404147	water	water	0.99815	10.Japan
32	143.2511678	41.94404147	water	water	0.99636	10.Japan
33	143.2532678	41.94404147	water	water	0.99901	10.Japan
34	143.2525678	41.94404147	water	water	0.99922	10.Japan
35	143.2546678	41.94404147	water	water	0.99953	10.Japan
36	143.2539678	41.94404147	water	water	0.99901	10.Japan
37	143.2560678	41.94404147	water	water	0.99918	10.Japan
38	143.2553678	41.94404147	water	water	0.99963	10.Japan
39	143.2574678	41.94404147	water	water	0.99933	10.Japan
40	143.2567678	41.94404147	water	water	0.99955	10.Japan
41	143.2588678	41.94404147	water	water	0.99662	10.Japan
42	143.2602678	41.91954147	water	water	0.99816	10.Japan
43	143.2602678	41.91744147	water	water	0.99874	10.Japan
44	143.2595678	41.91954147	water	water	0.99891	10.Japan
45	143.2581678	41.94404147	water	water	0.99765	10.Japan
46	143.2616678	41.91744147	water	water	0.99941	10.Japan
47	143.2616678	41.91954147	water	water	0.99816	10.Japan
48	143.2609678	41.91744147	water	water	0.99928	10.Japan
49	143.2609678	41.91954147	water	water	0.99931	10.Japan
50	143.2630678	41.91744147	water	water	0.9995	10.Japan
51	143.2630678	41.91954147	water	water	0.99854	10.Japan
52	143.2623678	41.91744147	water	water	0.9987	10.Japan
53	143.2623678	41.91954147	water	water	0.99919	10.Japan
54	143.2644678	41.91744147	water	water	0.99948	10.Japan
55	143.2644678	41.91954147	water	water	0.9991	10.Japan
56	143.2637678	41.91744147	water	water	0.99944	10.Japan
57	143.2637678	41.91954147	water	water	0.99784	10.Japan
58	143.2658678	41.91744147	water	water	0.999	10.Japan
59	143.2658678	41.91954147	water	water	0.99951	10.Japan
60	143.2651678	41.91744147	water	water	0.99913	10.Japan
61	143.2651678	41.91954147	water	water	0.9993	10.Japan
62	143.2672678	41.91744147	water	water	0.99951	10.Japan
63	143.2672678	41.91954147	water	water	0.99952	10.Japan
64	143.2665678	41.91744147	water	water	0.99919	10.Japan
65	143.2665678	41.91954147	water	water	0.99866	10.Japan
66	143.2686678	41.91744147	water	water	0.99982	10.Japan
67	143.2686678	41.91954147	water	water	0.99967	10.Japan
68	143.2679678	41.91744147	water	water	0.99931	10.Japan
69	143.2679678	41.91954147	water	water	0.99988	10.Japan
70	143.2700678	41.91744147	water	water	0.99985	10.Japan
71	143.2700678	41.91954147	water	water	0.99956	10.Japan
72	143.2693678	41.91744147	water	water	0.99966	10.Japan
73	143.2693678	41.91954147	water	water	0.99969	10.Japan
74	143.2707678	41.91884147	water	water	0.99949	10.Japan
75	143.2462678	41.94824147	water	water	0.99997	10.Japan
76	143.2707678	41.91954147	water	water	0.99729	10.Japan
77	143.2574678	41.91954147	water	water	0.99969	10.Japan
78	143.2455678	41.94824147	water	water	0.99956	10.Japan
79	143.2567678	41.91954147	water	water	0.99925	10.Japan
80	143.2588678	41.91954147	water	water	0.99953	10.Japan
81	143.2476678	41.94824147	water	water	0.9989	10.Japan
82	143.2581678	41.91954147	water	water	0.99924	10.Japan
83	143.2469678	41.94824147	water	water	0.99958	10.Japan
84	143.2490678	41.93004147	water	water	0.99893	10.Japan
85	143.2483678	41.93004147	water	water	0.99901	10.Japan
86	143.2490678	41.94824147	water	water	0.99978	10.Japan
87	143.2504678	41.93004147	water	water	0.99975	10.Japan
88	143.2483678	41.94824147	water	water	0.99973	10.Japan
89	143.2497678	41.93004147	water	water	0.99734	10.Japan
90	143.2504678	41.94824147	water	water	0.99873	10.Japan
91	143.2497678	41.94824147	water	water	0.99939	10.Japan
92	143.2518678	41.94824147	water	water	0.99974	10.Japan
93	143.2511678	41.94824147	water	water	0.99989	10.Japan
94	143.2532678	41.94824147	water	water	0.99929	10.Japan
95	143.2525678	41.94824147	water	water	0.99886	10.Japan
96	143.2546678	41.94824147	water	water	0.99822	10.Japan
97	143.2539678	41.94824147	water	water	0.99919	10.Japan
98	143.2560678	41.94824147	water	water	0.99978	10.Japan
99	143.2553678	41.94824147	water	water	0.99986	10.Japan
100	143.2574678	41.94824147	water	water	0.9991	10.Japan
101	143.2707678	41.91604147	water	water	0.99967	10.Japan
102	143.2567678	41.94824147	water	water	0.99887	10.Japan
103	143.2588678	41.94824147	water	water	0.99891	10.Japan
104	143.2581678	41.94824147	water	water	0.99737	10.Japan
105	143.2434678	41.94824147	water	water	0.99897	10.Japan
106	143.2574678	41.95104147	water	water	0.99934	10.Japan
107	143.2427678	41.94824147	water	water	0.99974	10.Japan
108	143.2567678	41.95104147	water	water	0.9991	10.Japan
109	143.2448678	41.94824147	water	water	0.9993	10.Japan
110	143.2588678	41.95104147	water	water	0.99674	10.Japan
111	143.2441678	41.94824147	water	water	0.99971	10.Japan
112	143.2581678	41.95104147	water	water	0.99968	10.Japan
113	143.2490678	41.92934147	water	water	0.99974	10.Japan
114	143.2504678	41.92934147	water	water	0.99967	10.Japan
115	143.2497678	41.92934147	water	water	0.99914	10.Japan
116	143.2518678	41.92934147	water	water	0.9998	10.Japan
117	143.2511678	41.92934147	water	water	0.9994	10.Japan
118	143.2532678	41.92934147	water	water	0.99948	10.Japan
119	143.2525678	41.92934147	water	water	0.99932	10.Japan
120	143.2546678	41.92934147	water	water	0.99898	10.Japan
121	143.2539678	41.92934147	water	water	0.9998	10.Japan
122	143.2630678	41.91604147	water	water	0.99354	10.Japan
123	143.2560678	41.92934147	water	water	0.9992	10.Japan
124	143.2623678	41.91604147	water	water	0.99881	10.Japan
125	143.2553678	41.92934147	water	water	0.99931	10.Japan
126	143.2644678	41.91604147	water	water	0.99924	10.Japan
127	143.2574678	41.92934147	water	water	0.9995	10.Japan
128	143.2637678	41.91604147	water	water	0.99812	10.Japan
129	143.2567678	41.92934147	water	water	0.99906	10.Japan
130	143.2658678	41.91604147	water	water	0.99926	10.Japan
131	143.2588678	41.92934147	water	water	0.99907	10.Japan
132	143.2651678	41.91604147	water	water	0.99916	10.Japan
133	143.2581678	41.92934147	water	water	0.99944	10.Japan
134	143.2672678	41.91604147	water	water	0.99928	10.Japan
135	143.2602678	41.92934147	water	water	0.99951	10.Japan
136	143.2665678	41.91604147	water	water	0.99882	10.Japan
137	143.2686678	41.91604147	water	water	0.99987	10.Japan
138	143.2595678	41.92934147	water	water	0.99944	10.Japan
139	143.2679678	41.91604147	water	water	0.99903	10.Japan
140	143.2616678	41.92934147	water	water	0.99973	10.Japan
141	143.2700678	41.91604147	water	water	0.99995	10.Japan
142	143.2693678	41.91604147	water	water	0.99979	10.Japan
143	143.2609678	41.92934147	water	water	0.99973	10.Japan
144	143.2630678	41.92934147	water	water	0.99971	10.Japan
145	143.2623678	41.92934147	water	water	0.99985	10.Japan
146	143.2637678	41.92934147	water	water	0.99976	10.Japan
147	143.2434678	41.95104147	water	water	0.99987	10.Japan
148	143.2427678	41.95104147	water	water	0.99044	10.Japan
149	143.2448678	41.95104147	water	water	0.99978	10.Japan
150	143.2441678	41.95104147	water	water	0.99977	10.Japan
151	143.2462678	41.95104147	water	water	0.9997	10.Japan
152	143.2455678	41.95104147	water	water	0.99976	10.Japan
153	143.2476678	41.95104147	water	water	0.99893	10.Japan
154	143.2469678	41.95104147	water	water	0.99981	10.Japan
155	143.2490678	41.95104147	water	water	0.99837	10.Japan
156	143.2483678	41.95104147	water	water	0.99953	10.Japan
157	143.2504678	41.95104147	water	water	0.99918	10.Japan
158	143.2497678	41.95104147	water	water	0.99783	10.Japan
159	143.2490678	41.93914147	water	water	0.99977	10.Japan
160	143.2518678	41.95104147	water	water	0.99904	10.Japan
161	143.2483678	41.93914147	water	water	0.99984	10.Japan
162	143.2511678	41.95104147	water	water	0.9997	10.Japan
163	143.2504678	41.93914147	water	water	0.9997	10.Japan
164	143.2532678	41.95104147	water	water	0.99773	10.Japan
165	143.2497678	41.93914147	water	water	0.99957	10.Japan
166	143.2525678	41.95104147	water	water	0.99908	10.Japan
167	143.2518678	41.93914147	water	water	0.99983	10.Japan
168	143.2546678	41.95104147	water	water	0.99928	10.Japan
169	143.2511678	41.93914147	water	water	0.99945	10.Japan
170	143.2539678	41.95104147	water	water	0.99886	10.Japan
171	143.2532678	41.93914147	water	water	0.99949	10.Japan
172	143.2560678	41.95104147	water	water	0.99901	10.Japan
173	143.2525678	41.93914147	water	water	0.99938	10.Japan
174	143.2553678	41.95104147	water	water	0.99646	10.Japan
175	143.2546678	41.93914147	water	water	0.99893	10.Japan
176	143.2539678	41.93914147	water	water	0.99888	10.Japan
177	143.2560678	41.93914147	water	water	0.9987	10.Japan
178	143.2553678	41.93914147	water	water	0.99893	10.Japan
179	143.2574678	41.93914147	water	water	0.99973	10.Japan
180	143.2567678	41.93914147	water	water	0.99958	10.Japan
181	143.2588678	41.93914147	water	water	0.99973	10.Japan
182	143.2581678	41.93914147	water	water	0.99965	10.Japan
183	143.2518678	41.93564147	water	water	0.99957	10.Japan
184	143.2511678	41.93564147	water	water	0.99875	10.Japan
185	143.2532678	41.93564147	water	water	0.99964	10.Japan
186	143.2525678	41.93564147	water	water	0.99919	10.Japan
187	143.2546678	41.93564147	water	water	0.99915	10.Japan
188	143.2539678	41.93564147	water	water	0.99716	10.Japan
189	143.2560678	41.93564147	water	water	0.99945	10.Japan
190	143.2553678	41.93564147	water	water	0.99953	10.Japan
191	143.2574678	41.93564147	water	water	0.99935	10.Japan
192	143.2567678	41.93564147	water	water	0.99936	10.Japan
193	143.2588678	41.93564147	water	water	0.99985	10.Japan
194	143.2581678	41.93564147	water	water	0.99987	10.Japan
195	143.2595678	41.93564147	water	water	0.9997	10.Japan
196	143.2490678	41.94474147	water	water	0.99976	10.Japan
197	143.2483678	41.94474147	water	water	0.99669	10.Japan
198	143.2448678	41.94194147	water	water	0.99952	10.Japan
199	143.2504678	41.94474147	water	water	0.99972	10.Japan
200	143.2497678	41.94474147	water	water	0.99973	10.Japan
201	143.2441678	41.94194147	water	water	0.99935	10.Japan
202	143.2518678	41.94474147	water	water	0.99967	10.Japan
203	143.2462678	41.94194147	water	water	0.99984	10.Japan
204	143.2511678	41.94474147	water	water	0.99971	10.Japan
205	143.2532678	41.94474147	water	water	0.9914	10.Japan
206	143.2455678	41.94194147	water	water	0.99931	10.Japan
207	143.2525678	41.94474147	water	water	0.99957	10.Japan
208	143.2546678	41.94474147	water	water	0.9992	10.Japan
209	143.2476678	41.94194147	water	water	0.99978	10.Japan
210	143.2539678	41.94474147	water	water	0.99722	10.Japan
211	143.2560678	41.94474147	water	water	0.99939	10.Japan
212	143.2469678	41.94194147	water	water	0.99989	10.Japan
213	143.2553678	41.94474147	water	water	0.99876	10.Japan
214	143.2574678	41.94474147	water	water	0.99963	10.Japan
215	143.2490678	41.94194147	water	water	0.99954	10.Japan
216	143.2567678	41.94474147	water	water	0.99914	10.Japan
217	143.2483678	41.94194147	water	water	0.99987	10.Japan
218	143.2588678	41.94474147	water	water	0.99869	10.Japan
219	143.2504678	41.94194147	water	water	0.99908	10.Japan
220	143.2581678	41.94474147	water	water	0.99946	10.Japan
221	143.2497678	41.94194147	water	water	0.99974	10.Japan
222	143.2518678	41.94194147	water	water	0.99971	10.Japan
223	143.2511678	41.94194147	water	water	0.99674	10.Japan
224	143.2476678	41.93914147	water	water	0.99984	10.Japan
225	143.2532678	41.94194147	water	water	0.99782	10.Japan
226	143.2469678	41.93914147	water	water	0.99422	10.Japan
227	143.2525678	41.94194147	water	water	0.99819	10.Japan
228	143.2546678	41.94194147	water	water	0.99773	10.Japan
229	143.2539678	41.94194147	water	water	0.99899	10.Japan
230	143.2560678	41.94194147	water	water	0.99926	10.Japan
231	143.2553678	41.94194147	water	water	0.99861	10.Japan
232	143.2574678	41.94194147	water	water	0.95917	10.Japan
233	143.2567678	41.94194147	water	water	0.99872	10.Japan
234	143.2588678	41.94194147	water	water	0.99937	10.Japan
235	143.2581678	41.94194147	water	water	0.9982	10.Japan
236	143.2476678	41.93564147	water	water	0.99491	10.Japan
237	143.2434678	41.94474147	water	water	0.9813	10.Japan
238	143.2448678	41.94474147	water	water	0.99968	10.Japan
239	143.2441678	41.94474147	water	water	0.99965	10.Japan
240	143.2462678	41.94474147	water	water	0.9996	10.Japan
241	143.2490678	41.93564147	water	water	0.99928	10.Japan
242	143.2455678	41.94474147	water	water	0.99977	10.Japan
243	143.2476678	41.94474147	water	water	0.99971	10.Japan
244	143.2469678	41.94474147	water	water	0.99933	10.Japan
245	143.2483678	41.93564147	water	water	0.99637	10.Japan
246	143.2504678	41.93564147	water	water	0.99831	10.Japan
247	143.2497678	41.93564147	water	water	0.99915	10.Japan
248	143.2532678	41.92304147	water	water	0.99472	10.Japan
249	143.2546678	41.92304147	water	water	0.99984	10.Japan
250	143.2539678	41.92304147	water	water	0.99942	10.Japan
251	143.2560678	41.92304147	water	water	0.99963	10.Japan
252	143.2553678	41.92304147	water	water	0.99964	10.Japan
253	143.2574678	41.92304147	water	water	0.99935	10.Japan
254	143.2567678	41.92304147	water	water	0.99928	10.Japan
255	143.2588678	41.92304147	water	water	0.99854	10.Japan
256	143.2581678	41.92304147	water	water	0.9994	10.Japan
257	143.2602678	41.92304147	water	water	0.9992	10.Japan
258	143.2595678	41.92304147	water	water	0.99945	10.Japan
259	143.2616678	41.92304147	water	water	0.99841	10.Japan
260	143.2609678	41.92304147	water	water	0.99863	10.Japan
261	143.2630678	41.92304147	water	water	0.99919	10.Japan
262	143.2623678	41.92304147	water	water	0.99946	10.Japan
263	143.2644678	41.92304147	water	water	0.99968	10.Japan
264	143.2637678	41.92304147	water	water	0.99897	10.Japan
265	143.2658678	41.92304147	water	water	0.99979	10.Japan
266	143.2651678	41.92304147	water	water	0.99951	10.Japan
267	143.2672678	41.92304147	water	water	0.99975	10.Japan
268	143.2665678	41.92304147	water	water	0.99947	10.Japan
269	143.2679678	41.92304147	water	water	0.99982	10.Japan
270	143.2546678	41.92164147	water	water	0.99983	10.Japan
271	143.2560678	41.92164147	water	water	0.99962	10.Japan
272	143.2553678	41.92164147	water	water	0.99979	10.Japan
273	143.2574678	41.92164147	water	water	0.9993	10.Japan
274	143.2567678	41.92164147	water	water	0.99951	10.Japan
275	143.2588678	41.92164147	water	water	0.99913	10.Japan
276	143.2581678	41.92164147	water	water	0.99957	10.Japan
277	143.2602678	41.92164147	water	water	0.998	10.Japan
278	143.2595678	41.92164147	water	water	0.99971	10.Japan
279	143.2616678	41.92164147	water	water	0.99724	10.Japan
280	143.2609678	41.92164147	water	water	0.99952	10.Japan
281	143.2630678	41.92164147	water	water	0.99966	10.Japan
282	143.2623678	41.92164147	water	water	0.99885	10.Japan
283	143.2644678	41.92164147	water	water	0.99947	10.Japan
284	143.2637678	41.92164147	water	water	0.9986	10.Japan
285	143.2658678	41.92164147	water	water	0.99942	10.Japan
286	143.2651678	41.92164147	water	water	0.99851	10.Japan
287	143.2672678	41.92164147	water	water	0.9998	10.Japan
288	143.2665678	41.92164147	water	water	0.99958	10.Japan
289	143.2686678	41.92164147	water	water	0.99979	10.Japan
290	143.2679678	41.92164147	water	water	0.99983	10.Japan
291	143.2693678	41.92164147	water	water	0.99973	10.Japan
292	143.2616678	41.91674147	water	water	0.99907	10.Japan
293	143.2609678	41.91674147	water	water	0.99741	10.Japan
294	143.2644678	41.91534147	water	water	0.99945	10.Japan
295	143.2630678	41.91674147	water	water	0.99932	10.Japan
296	143.2637678	41.91534147	water	water	0.99792	10.Japan
297	143.2623678	41.91674147	water	water	0.99981	10.Japan
298	143.2658678	41.91534147	water	water	0.99938	10.Japan
299	143.2644678	41.91674147	water	water	0.99194	10.Japan
300	143.2651678	41.91534147	water	water	0.99696	10.Japan
301	143.2637678	41.91674147	water	water	0.99947	10.Japan
302	143.2672678	41.91534147	water	water	0.99954	10.Japan
303	143.2658678	41.91674147	water	water	0.99884	10.Japan
304	143.2665678	41.91534147	water	water	0.99943	10.Japan
305	143.2651678	41.91674147	water	water	0.99892	10.Japan
306	143.2672678	41.91674147	water	water	0.99921	10.Japan
307	143.2686678	41.91534147	water	water	0.99965	10.Japan
308	143.2665678	41.91674147	water	water	0.99956	10.Japan
309	143.2679678	41.91534147	water	water	0.9996	10.Japan
310	143.2686678	41.91674147	water	water	0.99964	10.Japan
311	143.2679678	41.91674147	water	water	0.9994	10.Japan
312	143.2700678	41.91534147	water	water	0.99968	10.Japan
313	143.2700678	41.91674147	water	water	0.9998	10.Japan
314	143.2693678	41.91674147	water	water	0.99993	10.Japan
315	143.2693678	41.91534147	water	water	0.99995	10.Japan
316	143.2707678	41.91674147	water	water	0.99986	10.Japan
317	143.2707678	41.91534147	water	water	0.99985	10.Japan
318	143.2602678	41.91814147	water	water	0.99919	10.Japan
319	143.2595678	41.91814147	water	water	0.99952	10.Japan
320	143.2616678	41.91814147	water	water	0.99935	10.Japan
321	143.2609678	41.91814147	water	water	0.99918	10.Japan
322	143.2630678	41.91814147	water	water	0.99935	10.Japan
323	143.2623678	41.91814147	water	water	0.99958	10.Japan
324	143.2644678	41.91814147	water	water	0.99921	10.Japan
325	143.2637678	41.91814147	water	water	0.99904	10.Japan
326	143.2658678	41.91814147	water	water	0.99763	10.Japan
327	143.2651678	41.91814147	water	water	0.99795	10.Japan
328	143.2672678	41.91814147	water	water	0.99908	10.Japan
329	143.2665678	41.91814147	water	water	0.99872	10.Japan
330	143.2686678	41.91814147	water	water	0.99989	10.Japan
331	143.2679678	41.91814147	water	water	0.99966	10.Japan
332	143.2700678	41.91814147	water	water	0.99988	10.Japan
333	143.2693678	41.91814147	water	water	0.99987	10.Japan
334	143.2707678	41.91814147	water	water	0.99981	10.Japan
335	143.2588678	41.91814147	water	water	0.99873	10.Japan
336	143.2546678	41.92654147	water	water	0.99906	10.Japan
337	143.2539678	41.92654147	water	water	0.99962	10.Japan
338	143.2560678	41.92654147	water	water	0.9989	10.Japan
339	143.2553678	41.92654147	water	water	0.99961	10.Japan
340	143.2574678	41.92654147	water	water	0.99887	10.Japan
341	143.2567678	41.92654147	water	water	0.99835	10.Japan
342	143.2588678	41.92654147	water	water	0.99839	10.Japan
343	143.2581678	41.92654147	water	water	0.99932	10.Japan
344	143.2602678	41.92654147	water	water	0.99886	10.Japan
345	143.2595678	41.92654147	water	water	0.99923	10.Japan
346	143.2616678	41.92654147	water	water	0.99953	10.Japan
347	143.2609678	41.92654147	water	water	0.99921	10.Japan
348	143.2630678	41.92654147	water	water	0.99959	10.Japan
349	143.2623678	41.92654147	water	water	0.99952	10.Japan
350	143.2644678	41.92654147	water	water	0.99946	10.Japan
351	143.2637678	41.92654147	water	water	0.99968	10.Japan
352	143.2658678	41.92654147	water	water	0.99961	10.Japan
353	143.2651678	41.92654147	water	water	0.9992	10.Japan
354	143.2490678	41.93354147	water	water	0.99973	10.Japan
355	143.2483678	41.93354147	water	water	0.99973	10.Japan
356	143.2504678	41.93354147	water	water	0.99972	10.Japan
357	143.2497678	41.93354147	water	water	0.99966	10.Japan
358	143.2518678	41.93354147	water	water	0.99936	10.Japan
359	143.2511678	41.93354147	water	water	0.99958	10.Japan
360	143.2532678	41.93354147	water	water	0.99775	10.Japan
361	143.2525678	41.93354147	water	water	0.99962	10.Japan
362	143.2546678	41.93354147	water	water	0.99764	10.Japan
363	143.2539678	41.93354147	water	water	0.99894	10.Japan
364	143.2560678	41.93354147	water	water	0.9988	10.Japan
365	143.2553678	41.93354147	water	water	0.99866	10.Japan
366	143.2574678	41.93354147	water	water	0.99968	10.Japan
367	143.2567678	41.93354147	water	water	0.99927	10.Japan
368	143.2588678	41.93354147	water	water	0.99937	10.Japan
369	143.2581678	41.93354147	water	water	0.99974	10.Japan
370	143.2602678	41.93354147	water	water	0.99962	10.Japan
371	143.2595678	41.93354147	water	water	0.99957	10.Japan
372	143.2609678	41.93354147	water	water	0.99933	10.Japan
373	143.2504678	41.92654147	water	water	0.99977	10.Japan
374	143.2518678	41.92654147	water	water	0.99957	10.Japan
375	143.2511678	41.92654147	water	water	0.99988	10.Japan
376	143.2532678	41.92654147	water	water	0.99983	10.Japan
377	143.2525678	41.92654147	water	water	0.99973	10.Japan
378	143.2476678	41.93354147	water	water	0.99973	10.Japan
379	143.2574678	41.93984147	water	water	0.99951	10.Japan
380	143.2567678	41.93984147	water	water	0.99733	10.Japan
381	143.2588678	41.93984147	water	water	0.99985	10.Japan
382	143.2581678	41.93984147	water	water	0.9998	10.Japan
383	143.2462678	41.94264147	water	water	0.99883	10.Japan
384	143.2455678	41.94264147	water	water	0.99981	10.Japan
385	143.2476678	41.94264147	water	water	0.99854	10.Japan
386	143.2469678	41.94264147	water	water	0.99911	10.Japan
387	143.2490678	41.94264147	water	water	0.99893	10.Japan
388	143.2483678	41.94264147	water	water	0.99964	10.Japan
389	143.2504678	41.94264147	water	water	0.99979	10.Japan
390	143.2497678	41.94264147	water	water	0.99634	10.Japan
391	143.2518678	41.94264147	water	water	0.9998	10.Japan
392	143.2602678	41.92374147	water	water	0.99872	10.Japan
393	143.2511678	41.94264147	water	water	0.99914	10.Japan
394	143.2532678	41.94264147	water	water	0.99927	10.Japan
395	143.2525678	41.94264147	water	water	0.99952	10.Japan
396	143.2462678	41.93984147	water	water	0.97859	10.Japan
397	143.2595678	41.92374147	water	water	0.99842	10.Japan
398	143.2546678	41.94264147	water	water	0.99539	10.Japan
399	143.2476678	41.93984147	water	water	0.9999	10.Japan
400	143.2539678	41.94264147	water	water	0.99489	10.Japan
401	143.2469678	41.93984147	water	water	0.99903	10.Japan
402	143.2560678	41.94264147	water	water	0.99813	10.Japan
403	143.2490678	41.93984147	water	water	0.99949	10.Japan
404	143.2616678	41.92374147	water	water	0.99882	10.Japan
405	143.2553678	41.94264147	water	water	0.99771	10.Japan
406	143.2483678	41.93984147	water	water	0.99975	10.Japan
407	143.2574678	41.94264147	water	water	0.99858	10.Japan
408	143.2504678	41.93984147	water	water	0.99857	10.Japan
409	143.2567678	41.94264147	water	water	0.9991	10.Japan
410	143.2497678	41.93984147	water	water	0.99978	10.Japan
411	143.2609678	41.92374147	water	water	0.99926	10.Japan
412	143.2588678	41.94264147	water	water	0.99932	10.Japan
413	143.2518678	41.93984147	water	water	0.99976	10.Japan
414	143.2581678	41.94264147	water	water	0.99637	10.Japan
415	143.2511678	41.93984147	water	water	0.99965	10.Japan
416	143.2588678	41.91884147	water	water	0.99934	10.Japan
417	143.2532678	41.93984147	water	water	0.99924	10.Japan
418	143.2581678	41.91884147	water	water	0.99957	10.Japan
419	143.2630678	41.92374147	water	water	0.9993	10.Japan
420	143.2525678	41.93984147	water	water	0.99882	10.Japan
421	143.2602678	41.91884147	water	water	0.99952	10.Japan
422	143.2546678	41.93984147	water	water	0.99828	10.Japan
423	143.2595678	41.91884147	water	water	0.9993	10.Japan
424	143.2623678	41.92374147	water	water	0.99868	10.Japan
425	143.2539678	41.93984147	water	water	0.99949	10.Japan
426	143.2616678	41.91884147	water	water	0.99913	10.Japan
427	143.2560678	41.93984147	water	water	0.99858	10.Japan
428	143.2609678	41.91884147	water	water	0.99896	10.Japan
429	143.2553678	41.93984147	water	water	0.99899	10.Japan
430	143.2630678	41.91884147	water	water	0.99938	10.Japan
431	143.2644678	41.92374147	water	water	0.99937	10.Japan
432	143.2623678	41.91884147	water	water	0.99909	10.Japan
433	143.2644678	41.91884147	water	water	0.99919	10.Japan
434	143.2637678	41.92374147	water	water	0.99918	10.Japan
435	143.2637678	41.91884147	water	water	0.99848	10.Japan
436	143.2658678	41.91884147	water	water	0.99955	10.Japan
437	143.2658678	41.92374147	water	water	0.99971	10.Japan
438	143.2651678	41.91884147	water	water	0.9979	10.Japan
439	143.2672678	41.91884147	water	water	0.99956	10.Japan
440	143.2651678	41.92374147	water	water	0.99926	10.Japan
441	143.2546678	41.94894147	water	water	0.99906	10.Japan
442	143.2665678	41.91884147	water	water	0.99851	10.Japan
443	143.2686678	41.91884147	water	water	0.99984	10.Japan
444	143.2672678	41.92374147	water	water	0.99972	10.Japan
445	143.2679678	41.91884147	water	water	0.99979	10.Japan
446	143.2539678	41.94894147	water	water	0.99853	10.Japan
447	143.2700678	41.91884147	water	water	0.99989	10.Japan
448	143.2665678	41.92374147	water	water	0.99978	10.Japan
449	143.2693678	41.91884147	water	water	0.99964	10.Japan
450	143.2560678	41.94894147	water	water	0.99893	10.Japan
451	143.2679678	41.92374147	water	water	0.99948	10.Japan
452	143.2574678	41.94544147	water	water	0.99887	10.Japan
453	143.2567678	41.94544147	water	water	0.9988	10.Japan
454	143.2553678	41.94894147	water	water	0.99957	10.Japan
455	143.2588678	41.94544147	water	water	0.99692	10.Japan
456	143.2581678	41.94544147	water	water	0.99828	10.Japan
457	143.2574678	41.94894147	water	water	0.99808	10.Japan
458	143.2567678	41.94894147	water	water	0.9991	10.Japan
459	143.2476678	41.93634147	water	water	0.99723	10.Japan
460	143.2588678	41.94894147	water	water	0.99042	10.Japan
461	143.2490678	41.93634147	water	water	0.99804	10.Japan
462	143.2483678	41.93634147	water	water	0.99864	10.Japan
463	143.2504678	41.93634147	water	water	0.99888	10.Japan
464	143.2581678	41.94894147	water	water	0.97739	10.Japan
465	143.2497678	41.93634147	water	water	0.99854	10.Japan
466	143.2518678	41.93634147	water	water	0.99953	10.Japan
467	143.2511678	41.93634147	water	water	0.99903	10.Japan
468	143.2532678	41.93634147	water	water	0.99929	10.Japan
469	143.2532678	41.92374147	water	water	0.99967	10.Japan
470	143.2525678	41.93634147	water	water	0.99957	10.Japan
471	143.2546678	41.93634147	water	water	0.9967	10.Japan
472	143.2525678	41.92374147	water	water	0.99914	10.Japan
473	143.2539678	41.93634147	water	water	0.99864	10.Japan
474	143.2560678	41.93634147	water	water	0.99923	10.Japan
475	143.2546678	41.92374147	water	water	0.99972	10.Japan
476	143.2553678	41.93634147	water	water	0.99839	10.Japan
477	143.2539678	41.92374147	water	water	0.9978	10.Japan
478	143.2574678	41.93634147	water	water	0.9997	10.Japan
479	143.2560678	41.92374147	water	water	0.9997	10.Japan
480	143.2567678	41.93634147	water	water	0.99941	10.Japan
481	143.2553678	41.92374147	water	water	0.99906	10.Japan
482	143.2588678	41.93634147	water	water	0.99984	10.Japan
483	143.2574678	41.92374147	water	water	0.99949	10.Japan
484	143.2581678	41.93634147	water	water	0.99947	10.Japan
485	143.2567678	41.92374147	water	water	0.99912	10.Japan
486	143.2588678	41.92374147	water	water	0.99919	10.Japan
487	143.2581678	41.92374147	water	water	0.9994	10.Japan
488	143.2434678	41.94544147	water	water	0.63189	10.Japan
489	143.2448678	41.94544147	water	water	0.99938	10.Japan
490	143.2441678	41.94544147	water	water	0.99963	10.Japan
491	143.2462678	41.94544147	water	water	0.9998	10.Japan
492	143.2455678	41.94544147	water	water	0.9998	10.Japan
493	143.2476678	41.94544147	water	water	0.99968	10.Japan
494	143.2469678	41.94544147	water	water	0.99968	10.Japan
495	143.2490678	41.94544147	water	water	0.99961	10.Japan
496	143.2483678	41.94544147	water	water	0.99987	10.Japan
497	143.2504678	41.94544147	water	water	0.99979	10.Japan
498	143.2497678	41.94544147	water	water	0.99989	10.Japan
499	143.2448678	41.94264147	water	water	0.99976	10.Japan
500	143.2518678	41.94544147	water	water	0.99867	10.Japan
501	143.2511678	41.94544147	water	water	0.99929	10.Japan
502	143.2532678	41.94544147	water	water	0.99466	10.Japan
503	143.2525678	41.94544147	water	water	0.99914	10.Japan
504	143.2441678	41.94264147	water	water	0.99936	10.Japan
505	143.2546678	41.94544147	water	water	0.99901	10.Japan
506	143.2539678	41.94544147	water	water	0.99816	10.Japan
507	143.2560678	41.94544147	water	water	0.99969	10.Japan
508	143.2553678	41.94544147	water	water	0.99942	10.Japan
509	143.2602678	41.92234147	water	water	0.99737	10.Japan
510	143.2595678	41.92234147	water	water	0.99889	10.Japan
511	143.2616678	41.92234147	water	water	0.99956	10.Japan
512	143.2609678	41.92234147	water	water	0.9995	10.Japan
513	143.2630678	41.92234147	water	water	0.99842	10.Japan
514	143.2623678	41.92234147	water	water	0.99937	10.Japan
515	143.2644678	41.92234147	water	water	0.99943	10.Japan
516	143.2637678	41.92234147	water	water	0.99892	10.Japan
517	143.2658678	41.92234147	water	water	0.99964	10.Japan
518	143.2651678	41.92234147	water	water	0.99979	10.Japan
519	143.2672678	41.92234147	water	water	0.9995	10.Japan
520	143.2665678	41.92234147	water	water	0.99973	10.Japan
521	143.2686678	41.92234147	water	water	0.99964	10.Japan
522	143.2679678	41.92234147	water	water	0.99968	10.Japan
523	143.2546678	41.92234147	water	water	0.99968	10.Japan
524	143.2539678	41.92234147	water	water	0.99954	10.Japan
525	143.2560678	41.92234147	water	water	0.9997	10.Japan
526	143.2553678	41.92234147	water	water	0.99969	10.Japan
527	143.2574678	41.92234147	water	water	0.99948	10.Japan
528	143.2567678	41.92234147	water	water	0.99967	10.Japan
529	143.2434678	41.94894147	water	water	0.99941	10.Japan
530	143.2588678	41.92234147	water	water	0.99869	10.Japan
531	143.2427678	41.94894147	water	water	0.99939	10.Japan
532	143.2581678	41.92234147	water	water	0.99924	10.Japan
533	143.2448678	41.94894147	water	water	0.99974	10.Japan
534	143.2441678	41.94894147	water	water	0.99927	10.Japan
535	143.2462678	41.94894147	water	water	0.99965	10.Japan
536	143.2455678	41.94894147	water	water	0.99869	10.Japan
537	143.2476678	41.94894147	water	water	0.99926	10.Japan
538	143.2469678	41.94894147	water	water	0.99974	10.Japan
539	143.2490678	41.94894147	water	water	0.99986	10.Japan
540	143.2483678	41.94894147	water	water	0.99978	10.Japan
541	143.2504678	41.94894147	water	water	0.99963	10.Japan
542	143.2497678	41.94894147	water	water	0.9997	10.Japan
543	143.2518678	41.94894147	water	water	0.99895	10.Japan
544	143.2511678	41.94894147	water	water	0.98657	10.Japan
545	143.2532678	41.94894147	water	water	0.99952	10.Japan
546	143.2525678	41.94894147	water	water	0.99842	10.Japan
547	143.2707678	41.91464147	water	water	0.99938	10.Japan
548	143.2560678	41.92024147	water	water	0.99897	10.Japan
549	143.2574678	41.92024147	water	water	0.9988	10.Japan
550	143.2567678	41.92024147	water	water	0.99925	10.Japan
551	143.2588678	41.92024147	water	water	0.99842	10.Japan
552	143.2581678	41.92024147	water	water	0.99785	10.Japan
553	143.2602678	41.92024147	water	water	0.99951	10.Japan
554	143.2595678	41.92024147	water	water	0.99945	10.Japan
555	143.2616678	41.92024147	water	water	0.99834	10.Japan
556	143.2609678	41.92024147	water	water	0.9992	10.Japan
557	143.2630678	41.92024147	water	water	0.99761	10.Japan
558	143.2623678	41.92024147	water	water	0.99903	10.Japan
559	143.2644678	41.92024147	water	water	0.99895	10.Japan
560	143.2637678	41.92024147	water	water	0.99826	10.Japan
561	143.2658678	41.92024147	water	water	0.99933	10.Japan
562	143.2651678	41.92024147	water	water	0.99838	10.Japan
563	143.2672678	41.92024147	water	water	0.99897	10.Japan
564	143.2644678	41.91464147	water	water	0.99971	10.Japan
565	143.2658678	41.91464147	water	water	0.99852	10.Japan
566	143.2665678	41.92024147	water	water	0.99943	10.Japan
567	143.2651678	41.91464147	water	water	0.99875	10.Japan
568	143.2672678	41.91464147	water	water	0.99861	10.Japan
569	143.2686678	41.92024147	water	water	0.99964	10.Japan
570	143.2665678	41.91464147	water	water	0.99936	10.Japan
571	143.2686678	41.91464147	water	water	0.9997	10.Japan
572	143.2679678	41.92024147	water	water	0.99971	10.Japan
573	143.2679678	41.91464147	water	water	0.99981	10.Japan
574	143.2700678	41.91464147	water	water	0.9999	10.Japan
575	143.2693678	41.91464147	water	water	0.99987	10.Japan
576	143.2700678	41.92024147	water	water	0.99965	10.Japan
577	143.2693678	41.92024147	water	water	0.99977	10.Japan
578	143.2602678	41.93074147	water	water	0.99961	10.Japan
579	143.2595678	41.93074147	water	water	0.99973	10.Japan
580	143.2616678	41.93074147	water	water	0.99978	10.Japan
581	143.2609678	41.93074147	water	water	0.99973	10.Japan
582	143.2630678	41.93074147	water	water	0.99912	10.Japan
583	143.2623678	41.93074147	water	water	0.9998	10.Japan
584	143.2462678	41.94054147	water	water	0.99923	10.Japan
585	143.2455678	41.94054147	water	water	0.99837	10.Japan
586	143.2476678	41.94054147	water	water	0.99973	10.Japan
587	143.2469678	41.94054147	water	water	0.9997	10.Japan
588	143.2490678	41.94054147	water	water	0.99951	10.Japan
589	143.2476678	41.93704147	water	water	0.99893	10.Japan
590	143.2483678	41.94054147	water	water	0.99963	10.Japan
591	143.2490678	41.93704147	water	water	0.99937	10.Japan
592	143.2483678	41.93704147	water	water	0.99953	10.Japan
593	143.2504678	41.93704147	water	water	0.99865	10.Japan
594	143.2504678	41.94054147	water	water	0.99936	10.Japan
595	143.2497678	41.93704147	water	water	0.99654	10.Japan
596	143.2518678	41.93704147	water	water	0.9996	10.Japan
597	143.2511678	41.93704147	water	water	0.99946	10.Japan
598	143.2476678	41.93074147	water	water	0.99719	10.Japan
599	143.2497678	41.94054147	water	water	0.99993	10.Japan
600	143.2532678	41.93704147	water	water	0.99956	10.Japan
601	143.2490678	41.93074147	water	water	0.99983	10.Japan
602	143.2525678	41.93704147	water	water	0.99946	10.Japan
603	143.2483678	41.93074147	water	water	0.99789	10.Japan
604	143.2546678	41.93704147	water	water	0.99927	10.Japan
605	143.2504678	41.93074147	water	water	0.99974	10.Japan
606	143.2518678	41.94054147	water	water	0.99975	10.Japan
607	143.2539678	41.93704147	water	water	0.99833	10.Japan
608	143.2574678	41.93424147	water	water	0.9993	10.Japan
609	143.2497678	41.93074147	water	water	0.99959	10.Japan
610	143.2560678	41.93704147	water	water	0.99889	10.Japan
611	143.2567678	41.93424147	water	water	0.99939	10.Japan
612	143.2518678	41.93074147	water	water	0.99895	10.Japan
613	143.2553678	41.93704147	water	water	0.99951	10.Japan
614	143.2588678	41.93424147	water	water	0.99953	10.Japan
615	143.2511678	41.93074147	water	water	0.99947	10.Japan
616	143.2511678	41.94054147	water	water	0.99866	10.Japan
617	143.2574678	41.93704147	water	water	0.9993	10.Japan
618	143.2581678	41.93424147	water	water	0.99926	10.Japan
619	143.2532678	41.93074147	water	water	0.99971	10.Japan
620	143.2567678	41.93704147	water	water	0.99892	10.Japan
621	143.2602678	41.93424147	water	water	0.99964	10.Japan
622	143.2525678	41.93074147	water	water	0.99944	10.Japan
623	143.2588678	41.93704147	water	water	0.99948	10.Japan
624	143.2595678	41.93424147	water	water	0.99979	10.Japan
625	143.2546678	41.93074147	water	water	0.99924	10.Japan
626	143.2532678	41.94054147	water	water	0.99954	10.Japan
627	143.2581678	41.93704147	water	water	0.99914	10.Japan
628	143.2539678	41.93074147	water	water	0.99907	10.Japan
629	143.2560678	41.93074147	water	water	0.99823	10.Japan
630	143.2553678	41.93074147	water	water	0.99843	10.Japan
631	143.2525678	41.94054147	water	water	0.99943	10.Japan
632	143.2574678	41.93074147	water	water	0.99898	10.Japan
633	143.2567678	41.93074147	water	water	0.99925	10.Japan
634	143.2588678	41.93074147	water	water	0.99824	10.Japan
635	143.2546678	41.94054147	water	water	0.99905	10.Japan
636	143.2581678	41.93074147	water	water	0.99926	10.Japan
637	143.2539678	41.94054147	water	water	0.99915	10.Japan
638	143.2560678	41.94054147	water	water	0.99956	10.Japan
639	143.2553678	41.94054147	water	water	0.99937	10.Japan
640	143.2574678	41.94054147	water	water	0.99908	10.Japan
641	143.2567678	41.94054147	water	water	0.99915	10.Japan
642	143.2588678	41.94054147	water	water	0.99931	10.Japan
643	143.2581678	41.94054147	water	water	0.99923	10.Japan
644	143.2476678	41.93424147	water	water	0.99923	10.Japan
645	143.2490678	41.93424147	water	water	0.99976	10.Japan
646	143.2483678	41.93424147	water	water	0.99865	10.Japan
647	143.2504678	41.93424147	water	water	0.99802	10.Japan
648	143.2497678	41.93424147	water	water	0.99954	10.Japan
649	143.2518678	41.93424147	water	water	0.99959	10.Japan
650	143.2511678	41.93424147	water	water	0.99692	10.Japan
651	143.2532678	41.93424147	water	water	0.99934	10.Japan
652	143.2525678	41.93424147	water	water	0.99906	10.Japan
653	143.2546678	41.93424147	water	water	0.9996	10.Japan
654	143.2658678	41.91394147	water	water	0.99882	10.Japan
655	143.2539678	41.93424147	water	water	0.99914	10.Japan
656	143.2672678	41.91394147	water	water	0.99862	10.Japan
657	143.2560678	41.93424147	water	water	0.99945	10.Japan
658	143.2665678	41.91394147	water	water	0.99731	10.Japan
659	143.2553678	41.93424147	water	water	0.99716	10.Japan
660	143.2686678	41.91394147	water	water	0.99986	10.Japan
661	143.2679678	41.91394147	water	water	0.99944	10.Japan
662	143.2700678	41.91394147	water	water	0.9998	10.Japan
663	143.2693678	41.91394147	water	water	0.99975	10.Japan
664	143.2707678	41.91394147	water	water	0.99922	10.Japan
665	143.2518678	41.94684147	water	water	0.99821	10.Japan
666	143.2511678	41.94684147	water	water	0.99865	10.Japan
667	143.2532678	41.94684147	water	water	0.99896	10.Japan
668	143.2525678	41.94684147	water	water	0.99943	10.Japan
669	143.2546678	41.94684147	water	water	0.99955	10.Japan
670	143.2539678	41.94684147	water	water	0.99904	10.Japan
671	143.2560678	41.94684147	water	water	0.9993	10.Japan
672	143.2553678	41.94684147	water	water	0.99843	10.Japan
673	143.2574678	41.94684147	water	water	0.99867	10.Japan
674	143.2567678	41.94684147	water	water	0.99895	10.Japan
675	143.2588678	41.94684147	water	water	0.99819	10.Japan
676	143.2581678	41.94684147	water	water	0.99901	10.Japan
677	143.2630678	41.92724147	water	water	0.99956	10.Japan
678	143.2623678	41.92724147	water	water	0.99946	10.Japan
679	143.2644678	41.92724147	water	water	0.99926	10.Japan
680	143.2637678	41.92724147	water	water	0.99869	10.Japan
681	143.2651678	41.92724147	water	water	0.99964	10.Japan
682	143.2504678	41.92724147	water	water	0.99938	10.Japan
683	143.2497678	41.92724147	water	water	0.99927	10.Japan
684	143.2518678	41.92724147	water	water	0.99962	10.Japan
685	143.2511678	41.92724147	water	water	0.99973	10.Japan
686	143.2532678	41.92724147	water	water	0.99914	10.Japan
687	143.2525678	41.92724147	water	water	0.99953	10.Japan
688	143.2546678	41.92724147	water	water	0.99897	10.Japan
689	143.2539678	41.92724147	water	water	0.99949	10.Japan
690	143.2560678	41.92724147	water	water	0.99883	10.Japan
691	143.2553678	41.92724147	water	water	0.99901	10.Japan
692	143.2574678	41.92724147	water	water	0.99962	10.Japan
693	143.2567678	41.92724147	water	water	0.99888	10.Japan
694	143.2588678	41.92724147	water	water	0.99924	10.Japan
695	143.2581678	41.92724147	water	water	0.99933	10.Japan
696	143.2602678	41.92724147	water	water	0.9991	10.Japan
697	143.2595678	41.92724147	water	water	0.99932	10.Japan
698	143.2616678	41.92724147	water	water	0.99912	10.Japan
699	143.2609678	41.92724147	water	water	0.99868	10.Japan
700	143.2434678	41.94684147	water	water	0.99989	10.Japan
701	143.2427678	41.94684147	water	water	0.99973	10.Japan
702	143.2448678	41.94684147	water	water	0.99973	10.Japan
703	143.2546678	41.94334147	water	water	0.99697	10.Japan
704	143.2441678	41.94684147	water	water	0.9998	10.Japan
705	143.2539678	41.94334147	water	water	0.99928	10.Japan
706	143.2462678	41.94684147	water	water	0.99955	10.Japan
707	143.2560678	41.94334147	water	water	0.99917	10.Japan
708	143.2455678	41.94684147	water	water	0.99968	10.Japan
709	143.2553678	41.94334147	water	water	0.99783	10.Japan
710	143.2476678	41.94684147	water	water	0.99239	10.Japan
711	143.2574678	41.94334147	water	water	0.99902	10.Japan
712	143.2469678	41.94684147	water	water	0.99986	10.Japan
713	143.2567678	41.94334147	water	water	0.99969	10.Japan
714	143.2588678	41.94334147	water	water	0.99915	10.Japan
715	143.2490678	41.94684147	water	water	0.99946	10.Japan
716	143.2581678	41.94334147	water	water	0.98264	10.Japan
717	143.2483678	41.94684147	water	water	0.99873	10.Japan
718	143.2504678	41.94684147	water	water	0.9997	10.Japan
719	143.2497678	41.94684147	water	water	0.99916	10.Japan
720	143.2700678	41.91114147	water	water	0.99961	10.Japan
721	143.2707678	41.91114147	water	water	0.99897	10.Japan
722	143.2686678	41.91254147	water	water	0.99979	10.Japan
723	143.2679678	41.91254147	water	water	0.99967	10.Japan
724	143.2700678	41.91254147	water	water	0.9998	10.Japan
725	143.2693678	41.91254147	water	water	0.99993	10.Japan
726	143.2707678	41.91254147	water	water	0.9997	10.Japan
727	143.2504678	41.92794147	water	water	0.99923	10.Japan
728	143.2497678	41.92794147	water	water	0.99858	10.Japan
729	143.2518678	41.92794147	water	water	0.99984	10.Japan
730	143.2511678	41.92794147	water	water	0.99923	10.Japan
731	143.2532678	41.92794147	water	water	0.99979	10.Japan
732	143.2525678	41.92794147	water	water	0.99911	10.Japan
733	143.2546678	41.92794147	water	water	0.99865	10.Japan
734	143.2539678	41.92794147	water	water	0.9998	10.Japan
735	143.2560678	41.92794147	water	water	0.99918	10.Japan
736	143.2553678	41.92794147	water	water	0.99956	10.Japan
737	143.2574678	41.92794147	water	water	0.99935	10.Japan
738	143.2567678	41.92794147	water	water	0.99811	10.Japan
739	143.2588678	41.92794147	water	water	0.99913	10.Japan
740	143.2581678	41.92794147	water	water	0.99844	10.Japan
741	143.2602678	41.92794147	water	water	0.99923	10.Japan
742	143.2595678	41.92794147	water	water	0.9994	10.Japan
743	143.2476678	41.93844147	water	water	0.99938	10.Japan
744	143.2616678	41.92794147	water	water	0.99973	10.Japan
745	143.2609678	41.92794147	water	water	0.99917	10.Japan
746	143.2469678	41.93844147	water	water	0.99834	10.Japan
747	143.2630678	41.92794147	water	water	0.99967	10.Japan
748	143.2490678	41.93844147	water	water	0.99988	10.Japan
749	143.2623678	41.92794147	water	water	0.9997	10.Japan
750	143.2644678	41.92794147	water	water	0.99992	10.Japan
751	143.2483678	41.93844147	water	water	0.9997	10.Japan
752	143.2637678	41.92794147	water	water	0.99984	10.Japan
753	143.2504678	41.93844147	water	water	0.99929	10.Japan
754	143.2651678	41.92794147	water	water	0.99963	10.Japan
755	143.2518678	41.92514147	water	water	0.99941	10.Japan
756	143.2497678	41.93844147	water	water	0.99975	10.Japan
757	143.2511678	41.92514147	water	whales	0.80588	10.Japan
758	143.2532678	41.92514147	water	water	0.99969	10.Japan
759	143.2525678	41.92514147	water	water	0.99967	10.Japan
760	143.2518678	41.93844147	water	water	0.99936	10.Japan
761	143.2546678	41.92514147	water	water	0.99914	10.Japan
762	143.2539678	41.92514147	water	water	0.99777	10.Japan
763	143.2560678	41.92514147	water	water	0.99805	10.Japan
764	143.2511678	41.93844147	water	water	0.99959	10.Japan
765	143.2553678	41.92514147	water	water	0.99908	10.Japan
766	143.2532678	41.93844147	water	water	0.9995	10.Japan
767	143.2574678	41.92514147	water	water	0.99968	10.Japan
768	143.2567678	41.92514147	water	water	0.99784	10.Japan
769	143.2525678	41.93844147	water	water	0.99931	10.Japan
770	143.2434678	41.94964147	water	water	0.99868	10.Japan
771	143.2588678	41.92514147	water	water	0.99868	10.Japan
772	143.2546678	41.93844147	water	water	0.99861	10.Japan
773	143.2581678	41.92514147	water	water	0.98953	10.Japan
774	143.2539678	41.93844147	water	water	0.9991	10.Japan
775	143.2427678	41.94964147	water	water	0.9997	10.Japan
776	143.2560678	41.93844147	water	water	0.99856	10.Japan
777	143.2448678	41.94964147	water	water	0.99987	10.Japan
778	143.2553678	41.93844147	water	water	0.99827	10.Japan
779	143.2574678	41.93844147	water	water	0.99975	10.Japan
780	143.2441678	41.94964147	water	water	0.99855	10.Japan
781	143.2567678	41.93844147	water	water	0.99894	10.Japan
782	143.2462678	41.94964147	water	water	0.99987	10.Japan
783	143.2476678	41.93144147	water	water	0.9981	10.Japan
784	143.2588678	41.93844147	water	water	0.99969	10.Japan
785	143.2581678	41.93844147	water	water	0.9995	10.Japan
786	143.2476678	41.94964147	water	water	0.99944	10.Japan
787	143.2490678	41.93144147	water	water	0.99984	10.Japan
788	143.2469678	41.94964147	water	water	0.99991	10.Japan
789	143.2483678	41.93144147	water	water	0.9995	10.Japan
790	143.2434678	41.94614147	water	water	0.99863	10.Japan
791	143.2490678	41.94964147	water	water	0.99979	10.Japan
792	143.2504678	41.93144147	water	water	0.99972	10.Japan
793	143.2483678	41.94964147	water	water	0.99936	10.Japan
794	143.2497678	41.93144147	water	water	0.99986	10.Japan
795	143.2504678	41.94964147	water	water	0.997	10.Japan
796	143.2518678	41.93144147	water	water	0.99937	10.Japan
797	143.2497678	41.94964147	water	water	0.99982	10.Japan
798	143.2511678	41.93144147	water	water	0.99993	10.Japan
799	143.2518678	41.94964147	water	water	0.9994	10.Japan
800	143.2448678	41.94614147	water	water	0.99967	10.Japan
801	143.2532678	41.93144147	water	water	0.99945	10.Japan
802	143.2511678	41.94964147	water	water	0.99983	10.Japan
803	143.2532678	41.94964147	water	water	0.99925	10.Japan
804	143.2525678	41.93144147	water	water	0.99966	10.Japan
805	143.2525678	41.94964147	water	water	0.99885	10.Japan
806	143.2546678	41.93774147	water	water	0.99838	10.Japan
807	143.2546678	41.94964147	water	water	0.99814	10.Japan
808	143.2546678	41.93144147	water	water	0.99825	10.Japan
809	143.2539678	41.93774147	water	water	0.9991	10.Japan
810	143.2539678	41.94964147	water	water	0.99609	10.Japan
811	143.2441678	41.94614147	water	water	0.99874	10.Japan
812	143.2560678	41.93774147	water	water	0.9996	10.Japan
813	143.2560678	41.94964147	water	water	0.99806	10.Japan
814	143.2539678	41.93144147	water	water	0.99934	10.Japan
815	143.2553678	41.93774147	water	water	0.99883	10.Japan
816	143.2553678	41.94964147	water	water	0.99882	10.Japan
817	143.2574678	41.93774147	water	water	0.99931	10.Japan
818	143.2574678	41.94964147	water	water	0.99834	10.Japan
819	143.2560678	41.93144147	water	water	0.99853	10.Japan
820	143.2567678	41.93774147	water	water	0.99943	10.Japan
821	143.2567678	41.94964147	water	water	0.998	10.Japan
822	143.2581678	41.93774147	water	water	0.99966	10.Japan
823	143.2588678	41.94964147	water	water	0.99808	10.Japan
824	143.2462678	41.94614147	water	water	0.99988	10.Japan
825	143.2553678	41.93144147	water	water	0.99843	10.Japan
826	143.2581678	41.94964147	water	water	0.99779	10.Japan
827	143.2574678	41.93144147	water	water	0.99781	10.Japan
828	143.2567678	41.93144147	water	water	0.99863	10.Japan
829	143.2455678	41.94614147	water	water	0.99969	10.Japan
830	143.2588678	41.93144147	water	water	0.99969	10.Japan
831	143.2581678	41.93144147	water	water	0.99959	10.Japan
832	143.2476678	41.94614147	water	water	0.9997	10.Japan
833	143.2602678	41.93144147	water	water	0.99963	10.Japan
834	143.2595678	41.93144147	water	water	0.99947	10.Japan
835	143.2469678	41.94614147	water	water	0.99967	10.Japan
836	143.2616678	41.93144147	water	water	0.99811	10.Japan
837	143.2609678	41.93144147	water	water	0.99976	10.Japan
838	143.2490678	41.94614147	water	water	0.99956	10.Japan
839	143.2623678	41.93144147	water	water	0.99969	10.Japan
840	143.2483678	41.94614147	water	water	0.99834	10.Japan
841	143.2448678	41.94334147	water	water	0.99984	10.Japan
842	143.2504678	41.94614147	water	water	0.99921	10.Japan
843	143.2441678	41.94334147	water	water	0.99884	10.Japan
844	143.2497678	41.94614147	water	water	0.99951	10.Japan
845	143.2462678	41.94334147	water	water	0.99931	10.Japan
846	143.2455678	41.94334147	water	water	0.99975	10.Japan
847	143.2518678	41.94614147	water	water	0.9995	10.Japan
848	143.2476678	41.94334147	water	water	0.99975	10.Japan
849	143.2511678	41.94614147	water	water	0.99915	10.Japan
850	143.2469678	41.94334147	water	water	0.99979	10.Japan
851	143.2532678	41.94614147	water	water	0.99856	10.Japan
852	143.2490678	41.94334147	water	water	0.99944	10.Japan
853	143.2525678	41.94614147	water	water	0.99782	10.Japan
854	143.2483678	41.94334147	water	water	0.99981	10.Japan
855	143.2546678	41.94614147	water	water	0.99951	10.Japan
856	143.2504678	41.94334147	water	water	0.99913	10.Japan
857	143.2539678	41.94614147	water	water	0.9993	10.Japan
858	143.2497678	41.94334147	water	water	0.99962	10.Japan
859	143.2560678	41.94614147	water	water	0.99932	10.Japan
860	143.2553678	41.94614147	water	water	0.99932	10.Japan
861	143.2518678	41.94334147	water	water	0.99818	10.Japan
862	143.2574678	41.94614147	water	water	0.99865	10.Japan
863	143.2511678	41.94334147	water	water	0.99641	10.Japan
864	143.2567678	41.94614147	water	water	0.99845	10.Japan
865	143.2532678	41.94334147	water	water	0.99493	10.Japan
866	143.2588678	41.94614147	water	water	0.99395	10.Japan
867	143.2581678	41.94614147	water	water	0.99895	10.Japan
868	143.2525678	41.94334147	water	water	0.99903	10.Japan
869	143.2476678	41.93774147	water	water	0.99947	10.Japan
870	143.2490678	41.93774147	water	water	0.99708	10.Japan
871	143.2483678	41.93774147	water	water	0.99888	10.Japan
872	143.2504678	41.93774147	water	water	0.99974	10.Japan
873	143.2497678	41.93774147	water	water	0.99944	10.Japan
874	143.2518678	41.93774147	water	water	0.99958	10.Japan
875	143.2511678	41.93774147	water	water	0.99937	10.Japan
876	143.2532678	41.93774147	water	water	0.99946	10.Japan
877	143.2525678	41.93774147	water	water	0.99965	10.Japan
878	143.2546678	41.93214147	water	water	0.99604	10.Japan
879	143.2539678	41.93214147	water	water	0.99924	10.Japan
880	143.2560678	41.93214147	water	water	0.99891	10.Japan
881	143.2553678	41.93214147	water	water	0.99817	10.Japan
882	143.2574678	41.93214147	water	water	0.99908	10.Japan
883	143.2567678	41.93214147	water	water	0.99718	10.Japan
884	143.2588678	41.93214147	water	water	0.99944	10.Japan
885	143.2581678	41.93214147	water	water	0.99944	10.Japan
886	143.2602678	41.93214147	water	water	0.99953	10.Japan
887	143.2595678	41.93214147	water	water	0.99906	10.Japan
888	143.2616678	41.93214147	water	water	0.99876	10.Japan
889	143.2609678	41.93214147	water	water	0.99941	10.Japan
890	143.2623678	41.93214147	water	water	0.99872	10.Japan
891	143.2518678	41.94124147	water	water	0.99936	10.Japan
892	143.2511678	41.94124147	water	water	0.99976	10.Japan
893	143.2532678	41.94124147	water	water	0.99928	10.Japan
894	143.2574678	41.92864147	water	water	0.99911	10.Japan
895	143.2525678	41.94124147	water	water	0.9987	10.Japan
896	143.2567678	41.92864147	water	water	0.9989	10.Japan
897	143.2588678	41.92864147	water	water	0.999	10.Japan
898	143.2546678	41.94124147	water	water	0.9991	10.Japan
899	143.2581678	41.92864147	water	water	0.99904	10.Japan
900	143.2602678	41.92864147	water	water	0.99946	10.Japan
901	143.2539678	41.94124147	water	water	0.99763	10.Japan
902	143.2595678	41.92864147	water	water	0.99914	10.Japan
903	143.2616678	41.92864147	water	water	0.99957	10.Japan
904	143.2560678	41.94124147	water	water	0.99886	10.Japan
905	143.2609678	41.92864147	water	water	0.9998	10.Japan
906	143.2630678	41.92864147	water	water	0.99972	10.Japan
907	143.2553678	41.94124147	water	water	0.99898	10.Japan
908	143.2623678	41.92864147	water	water	0.99968	10.Japan
909	143.2644678	41.92864147	water	water	0.99974	10.Japan
910	143.2574678	41.94124147	water	water	0.9949	10.Japan
911	143.2637678	41.92864147	water	water	0.99901	10.Japan
912	143.2567678	41.94124147	water	water	0.99963	10.Japan
913	143.2588678	41.94124147	water	water	0.99951	10.Japan
914	143.2581678	41.94124147	water	water	0.99524	10.Japan
915	143.2476678	41.93214147	water	water	0.99957	10.Japan
916	143.2490678	41.93214147	water	water	0.99983	10.Japan
917	143.2518678	41.92444147	water	water	0.99987	10.Japan
918	143.2483678	41.93214147	water	water	0.99943	10.Japan
919	143.2532678	41.92444147	water	water	0.99969	10.Japan
920	143.2504678	41.93214147	water	water	0.99973	10.Japan
921	143.2497678	41.93214147	water	water	0.99966	10.Japan
922	143.2525678	41.92444147	water	water	0.9997	10.Japan
923	143.2518678	41.93214147	water	water	0.99987	10.Japan
924	143.2546678	41.92444147	water	water	0.99955	10.Japan
925	143.2511678	41.93214147	water	water	0.99978	10.Japan
926	143.2532678	41.93214147	water	water	0.99936	10.Japan
927	143.2539678	41.92444147	water	water	0.9978	10.Japan
928	143.2525678	41.93214147	water	water	0.99945	10.Japan
929	143.2560678	41.92444147	water	water	0.9987	10.Japan
930	143.2553678	41.92444147	water	water	0.99952	10.Japan
931	143.2574678	41.92444147	water	water	0.99894	10.Japan
932	143.2490678	41.92864147	water	water	0.99933	10.Japan
933	143.2504678	41.92864147	water	water	0.99887	10.Japan
934	143.2567678	41.92444147	water	water	0.99928	10.Japan
935	143.2497678	41.92864147	water	water	0.99788	10.Japan
936	143.2518678	41.92864147	water	water	0.99964	10.Japan
937	143.2511678	41.92864147	water	water	0.99943	10.Japan
938	143.2588678	41.92444147	water	water	0.99902	10.Japan
939	143.2532678	41.92864147	water	water	0.99952	10.Japan
940	143.2525678	41.92864147	water	water	0.99876	10.Japan
941	143.2546678	41.92864147	water	water	0.99907	10.Japan
942	143.2581678	41.92444147	water	water	0.99928	10.Japan
943	143.2539678	41.92864147	water	water	0.99965	10.Japan
944	143.2560678	41.92864147	water	water	0.99832	10.Japan
945	143.2462678	41.94124147	water	water	0.99974	10.Japan
946	143.2553678	41.92864147	water	water	0.99886	10.Japan
947	143.2602678	41.92444147	water	water	0.99917	10.Japan
948	143.2455678	41.94124147	water	water	0.98741	10.Japan
949	143.2476678	41.94124147	water	water	0.99985	10.Japan
950	143.2595678	41.92444147	water	water	0.99928	10.Japan
951	143.2469678	41.94124147	water	water	0.99991	10.Japan
952	143.2490678	41.94124147	water	water	0.99974	10.Japan
953	143.2616678	41.92444147	water	water	0.99858	10.Japan
954	143.2483678	41.94124147	water	water	0.99849	10.Japan
955	143.2504678	41.94124147	water	water	0.99967	10.Japan
956	143.2609678	41.92444147	water	water	0.99882	10.Japan
957	143.2497678	41.94124147	water	water	0.99971	10.Japan
958	143.2630678	41.92444147	water	water	0.9976	10.Japan
959	143.2623678	41.92444147	water	water	0.99899	10.Japan
960	143.2644678	41.92444147	water	water	0.9997	10.Japan
961	143.2637678	41.92444147	water	water	0.99866	10.Japan
962	143.2602678	41.92514147	water	water	0.99897	10.Japan
963	143.2658678	41.92444147	water	water	0.99957	10.Japan
964	143.2595678	41.92514147	water	water	0.99911	10.Japan
965	143.2616678	41.92514147	water	water	0.99906	10.Japan
966	143.2651678	41.92444147	water	water	0.99966	10.Japan
967	143.2609678	41.92514147	water	water	0.99888	10.Japan
968	143.2630678	41.92514147	water	water	0.99954	10.Japan
969	143.2672678	41.92444147	water	water	0.99954	10.Japan
970	143.2623678	41.92514147	water	water	0.99855	10.Japan
971	143.2644678	41.92514147	water	water	0.99967	10.Japan
972	143.2665678	41.92444147	water	water	0.99973	10.Japan
973	143.2637678	41.92514147	water	water	0.9988	10.Japan
974	143.2658678	41.92514147	water	water	0.99815	10.Japan
975	143.2651678	41.92514147	water	water	0.99955	10.Japan
976	143.2665678	41.92514147	water	water	0.99903	10.Japan
977	143.2504678	41.92584147	water	water	0.48994	10.Japan
978	143.2518678	41.92584147	water	water	0.99983	10.Japan
979	143.2511678	41.92584147	water	water	0.99829	10.Japan
980	143.2532678	41.92584147	water	water	0.99953	10.Japan
981	143.2525678	41.92584147	water	water	0.99943	10.Japan
982	143.2546678	41.92584147	water	water	0.99961	10.Japan
983	143.2539678	41.92584147	water	water	0.99983	10.Japan
984	143.2560678	41.92584147	water	water	0.99943	10.Japan
985	143.2553678	41.92584147	water	water	0.99932	10.Japan
986	143.2574678	41.92584147	water	water	0.99971	10.Japan
987	143.2567678	41.92584147	water	water	0.99906	10.Japan
988	143.2588678	41.92584147	water	water	0.99959	10.Japan
989	143.2581678	41.92584147	water	water	0.99928	10.Japan
990	143.2602678	41.92584147	water	water	0.99938	10.Japan
991	143.2595678	41.92584147	water	water	0.99897	10.Japan
992	143.2616678	41.92584147	water	water	0.99942	10.Japan
993	143.2609678	41.92584147	water	water	0.99919	10.Japan
994	143.2630678	41.92584147	water	water	0.99911	10.Japan
995	143.2623678	41.92584147	water	water	0.99945	10.Japan
996	143.2644678	41.92584147	water	water	0.99971	10.Japan
997	143.2490678	41.95034147	water	water	0.9997	10.Japan
998	143.2637678	41.92584147	water	water	0.99928	10.Japan
999	143.2483678	41.95034147	water	water	0.99981	10.Japan
1000	143.2658678	41.92584147	water	water	0.99977	10.Japan
1001	143.2504678	41.95034147	water	water	0.99884	10.Japan
1002	143.2651678	41.92584147	water	water	0.99977	10.Japan
1003	143.2497678	41.95034147	water	water	0.99937	10.Japan
1004	143.2665678	41.92584147	water	water	0.99971	10.Japan
1005	143.2476678	41.93494147	water	water	0.99909	10.Japan
1006	143.2518678	41.95034147	water	water	0.99765	10.Japan
1007	143.2490678	41.93494147	water	water	0.9988	10.Japan
1008	143.2483678	41.93494147	water	water	0.99685	10.Japan
1009	143.2511678	41.95034147	water	water	0.99934	10.Japan
1010	143.2504678	41.93494147	water	water	0.99754	10.Japan
1011	143.2497678	41.93494147	water	water	0.99929	10.Japan
1012	143.2532678	41.95034147	water	water	0.9992	10.Japan
1013	143.2518678	41.93494147	water	water	0.99835	10.Japan
1014	143.2511678	41.93494147	water	water	0.99805	10.Japan
1015	143.2525678	41.95034147	water	water	0.99953	10.Japan
1016	143.2532678	41.93494147	water	water	0.999	10.Japan
1017	143.2525678	41.93494147	water	water	0.99969	10.Japan
1018	143.2546678	41.95034147	water	water	0.99807	10.Japan
1019	143.2546678	41.93494147	water	water	0.99926	10.Japan
1020	143.2476678	41.93284147	water	water	0.99789	10.Japan
1021	143.2539678	41.95034147	water	water	0.99962	10.Japan
1022	143.2539678	41.93494147	water	water	0.9992	10.Japan
1023	143.2560678	41.93494147	water	water	0.99955	10.Japan
1024	143.2560678	41.95034147	water	water	0.99938	10.Japan
1025	143.2553678	41.93494147	water	water	0.99844	10.Japan
1026	143.2490678	41.93284147	water	water	0.99967	10.Japan
1027	143.2553678	41.95034147	water	water	0.9991	10.Japan
1028	143.2574678	41.93494147	water	water	0.9997	10.Japan
1029	143.2574678	41.95034147	water	water	0.9984	10.Japan
1030	143.2567678	41.93494147	water	water	0.99956	10.Japan
1031	143.2483678	41.93284147	water	water	0.99854	10.Japan
1032	143.2567678	41.95034147	water	water	0.99933	10.Japan
1033	143.2588678	41.93494147	water	water	0.99976	10.Japan
1034	143.2588678	41.95034147	water	water	0.99368	10.Japan
1035	143.2581678	41.93494147	water	water	0.99968	10.Japan
1036	143.2504678	41.93284147	water	water	0.99957	10.Japan
1037	143.2581678	41.95034147	water	water	0.99742	10.Japan
1038	143.2602678	41.93494147	water	water	0.99857	10.Japan
1039	143.2595678	41.93494147	water	water	0.99944	10.Japan
1040	143.2497678	41.93284147	water	water	0.99969	10.Japan
1041	143.2518678	41.93284147	water	water	0.99936	10.Japan
1042	143.2511678	41.93284147	water	water	0.99954	10.Japan
1043	143.2532678	41.93284147	water	water	0.99924	10.Japan
1044	143.2525678	41.93284147	water	water	0.99965	10.Japan
1045	143.2546678	41.93284147	water	water	0.99488	10.Japan
1046	143.2434678	41.95034147	water	water	0.99989	10.Japan
1047	143.2427678	41.95034147	water	water	0.99979	10.Japan
1048	143.2539678	41.93284147	water	water	0.99772	10.Japan
1049	143.2448678	41.95034147	water	water	0.99994	10.Japan
1050	143.2441678	41.95034147	water	water	0.99988	10.Japan
1051	143.2560678	41.93284147	water	water	0.99918	10.Japan
1052	143.2462678	41.95034147	water	water	0.99987	10.Japan
1053	143.2455678	41.95034147	water	water	0.99993	10.Japan
1054	143.2553678	41.93284147	water	water	0.99728	10.Japan
1055	143.2476678	41.95034147	water	water	0.99993	10.Japan
1056	143.2469678	41.95034147	water	water	0.99976	10.Japan
1057	143.2574678	41.93284147	water	water	0.99913	10.Japan
1058	143.2567678	41.93284147	water	water	0.99936	10.Japan
1059	143.2588678	41.93284147	water	water	0.99938	10.Japan
1060	143.2707678	41.91184147	water	water	0.99966	10.Japan
1061	143.2581678	41.93284147	water	water	0.99787	10.Japan
1062	143.2700678	41.91184147	water	water	0.99985	10.Japan
1063	143.2693678	41.91184147	water	water	0.99993	10.Japan
1064	143.2602678	41.93284147	water	water	0.99924	10.Japan
1065	143.2595678	41.93284147	water	water	0.9998	10.Japan
1066	143.2616678	41.93284147	water	water	0.99951	10.Japan
1067	143.2609678	41.93284147	water	water	0.9991	10.Japan
1068	143.2707678	41.91324147	water	water	0.99927	10.Japan
1069	143.2602678	41.92094147	water	water	0.99916	10.Japan
1070	143.2595678	41.92094147	water	water	0.99928	10.Japan
1071	143.2616678	41.92094147	water	water	0.9988	10.Japan
1072	143.2609678	41.92094147	water	water	0.99945	10.Japan
1073	143.2434678	41.94754147	water	water	0.99688	10.Japan
1074	143.2672678	41.91324147	water	water	0.99645	10.Japan
1075	143.2630678	41.92094147	water	water	0.99862	10.Japan
1076	143.2665678	41.91324147	water	water	0.996	10.Japan
1077	143.2427678	41.94754147	water	water	0.99927	10.Japan
1078	143.2686678	41.91324147	water	water	0.99988	10.Japan
1079	143.2623678	41.92094147	water	water	0.99954	10.Japan
1080	143.2679678	41.91324147	water	water	0.9993	10.Japan
1081	143.2448678	41.94754147	water	water	0.99922	10.Japan
1082	143.2700678	41.91324147	water	water	0.99996	10.Japan
1083	143.2644678	41.92094147	water	water	0.99959	10.Japan
1084	143.2693678	41.91324147	water	water	0.99996	10.Japan
1085	143.2441678	41.94754147	water	water	0.99586	10.Japan
1086	143.2637678	41.92094147	water	water	0.99879	10.Japan
1087	143.2462678	41.94754147	water	water	0.99957	10.Japan
1088	143.2658678	41.92094147	water	water	0.99912	10.Japan
1089	143.2455678	41.94754147	water	water	0.99886	10.Japan
1090	143.2651678	41.92094147	water	water	0.9996	10.Japan
1091	143.2476678	41.94754147	water	water	0.99902	10.Japan
1092	143.2672678	41.92094147	water	water	0.99979	10.Japan
1093	143.2469678	41.94754147	water	water	0.99992	10.Japan
1094	143.2665678	41.92094147	water	water	0.99937	10.Japan
1095	143.2490678	41.94754147	water	water	0.99982	10.Japan
1096	143.2686678	41.92094147	water	water	0.99968	10.Japan
1097	143.2483678	41.94754147	water	water	0.99967	10.Japan
1098	143.2504678	41.94754147	water	water	0.99872	10.Japan
1099	143.2679678	41.92094147	water	water	0.99971	10.Japan
1100	143.2497678	41.94754147	water	water	0.99983	10.Japan
1101	143.2518678	41.94754147	water	water	0.99909	10.Japan
1102	143.2700678	41.92094147	water	water	0.99933	10.Japan
1103	143.2511678	41.94754147	water	water	0.99885	10.Japan
1104	143.2532678	41.94754147	water	water	0.99809	10.Japan
1105	143.2693678	41.92094147	water	water	0.99925	10.Japan
1106	143.2525678	41.94754147	water	water	0.99943	10.Japan
1107	143.2546678	41.94754147	water	water	0.99805	10.Japan
1108	143.2539678	41.94754147	water	water	0.99896	10.Japan
1109	143.2560678	41.94754147	water	water	0.99895	10.Japan
1110	143.2553678	41.94754147	water	water	0.99946	10.Japan
1111	143.2574678	41.94754147	water	water	0.99882	10.Japan
1112	143.2567678	41.94754147	water	water	0.9989	10.Japan
1113	143.2588678	41.94754147	water	water	0.98284	10.Japan
1114	143.2581678	41.94754147	water	water	0.99205	10.Japan
1115	143.2560678	41.92094147	water	water	0.99907	10.Japan
1116	143.2553678	41.92094147	water	water	0.99923	10.Japan
1117	143.2574678	41.92094147	water	water	0.99947	10.Japan
1118	143.2567678	41.92094147	water	water	0.99971	10.Japan
1119	143.2588678	41.92094147	water	water	0.99883	10.Japan
1120	143.2581678	41.92094147	water	water	0.99875	10.Japan
1	-113.2473712	26.77452348	water	water	0.99998	2.Mexico
2	-113.2466612	26.77452348	water	water	0.99996	2.Mexico
3	-113.2459512	26.77452348	water	water	0.99999	2.Mexico
4	-113.2452412	26.77452348	water	water	0.99998	2.Mexico
5	-113.2445312	26.77452348	water	water	0.99981	2.Mexico
6	-113.2438212	26.77452348	water	water	0.99995	2.Mexico
7	-113.2431112	26.77452348	water	water	0.99961	2.Mexico
8	-113.2424012	26.77452348	water	water	0.99997	2.Mexico
9	-113.2416912	26.77452348	water	water	0.99993	2.Mexico
10	-113.2409812	26.77452348	water	water	0.99976	2.Mexico
11	-113.2402712	26.79298348	water	water	0.99237	2.Mexico
12	-113.2402712	26.77452348	water	water	0.96729	2.Mexico
13	-113.2395612	26.77452348	water	water	0.98971	2.Mexico
14	-113.2388512	26.77452348	water	water	0.76303	2.Mexico
15	-113.2381412	26.77452348	water	water	0.99091	2.Mexico
16	-113.2374312	26.77452348	water	water	0.99977	2.Mexico
17	-113.2367212	26.77452348	water	water	0.9985	2.Mexico
18	-113.2360112	26.77452348	water	water	0.99419	2.Mexico
19	-113.2353012	26.77452348	water	water	0.99661	2.Mexico
20	-113.2345912	26.77452348	water	water	0.99678	2.Mexico
21	-113.2672512	26.77381348	water	water	0.99523	2.Mexico
22	-113.2395612	26.79298348	water	water	0.9963	2.Mexico
23	-113.2665412	26.77381348	water	water	0.99831	2.Mexico
24	-113.2658312	26.77381348	water	water	0.99137	2.Mexico
25	-113.2651212	26.77381348	water	water	0.99019	2.Mexico
26	-113.2644112	26.77381348	water	water	0.99632	2.Mexico
27	-113.2637012	26.77381348	water	water	0.98912	2.Mexico
28	-113.2629912	26.77381348	water	water	0.99681	2.Mexico
29	-113.2622812	26.77381348	water	water	0.99618	2.Mexico
30	-113.2615712	26.77381348	water	water	0.99159	2.Mexico
31	-113.2608612	26.77381348	water	water	0.99754	2.Mexico
32	-113.2601512	26.77381348	water	water	0.99379	2.Mexico
33	-113.2388512	26.79298348	water	water	0.98284	2.Mexico
34	-113.2594412	26.77381348	water	water	0.99083	2.Mexico
35	-113.2587312	26.77381348	water	water	0.98706	2.Mexico
36	-113.2580212	26.77381348	water	water	0.84332	2.Mexico
37	-113.2573112	26.77381348	water	water	0.99321	2.Mexico
38	-113.2566012	26.77381348	water	water	0.99603	2.Mexico
39	-113.2558912	26.77381348	water	water	0.98016	2.Mexico
40	-113.2551812	26.77381348	water	water	0.97106	2.Mexico
41	-113.2544712	26.77381348	water	water	0.98974	2.Mexico
42	-113.2537612	26.77381348	water	water	0.99101	2.Mexico
43	-113.2530512	26.77381348	water	water	0.96601	2.Mexico
44	-113.2381412	26.79298348	water	water	0.98965	2.Mexico
45	-113.2523412	26.77381348	water	water	0.99591	2.Mexico
46	-113.2516312	26.77381348	water	water	0.99637	2.Mexico
47	-113.2509212	26.77381348	water	water	0.99962	2.Mexico
48	-113.2502112	26.77381348	water	water	0.99978	2.Mexico
49	-113.2495012	26.77381348	water	water	0.99994	2.Mexico
50	-113.2487912	26.77381348	water	water	0.99998	2.Mexico
51	-113.2480812	26.77381348	water	water	0.99998	2.Mexico
52	-113.2473712	26.77381348	water	water	0.99999	2.Mexico
53	-113.2466612	26.77381348	water	water	0.99998	2.Mexico
54	-113.2459512	26.77381348	water	water	0.99995	2.Mexico
55	-113.2374312	26.79298348	water	water	0.99999	2.Mexico
56	-113.2452412	26.77381348	water	water	0.99996	2.Mexico
57	-113.2445312	26.77381348	water	water	0.99982	2.Mexico
58	-113.2438212	26.77381348	water	water	0.99985	2.Mexico
59	-113.2431112	26.77381348	water	water	0.99963	2.Mexico
60	-113.2424012	26.77381348	water	water	0.85843	2.Mexico
61	-113.2416912	26.77381348	water	water	0.96573	2.Mexico
62	-113.2409812	26.77381348	water	water	0.99722	2.Mexico
63	-113.2402712	26.77381348	water	water	0.99328	2.Mexico
64	-113.2395612	26.77381348	water	water	0.99662	2.Mexico
65	-113.2388512	26.77381348	water	water	0.99833	2.Mexico
66	-113.2367212	26.79298348	water	water	0.99993	2.Mexico
67	-113.2381412	26.77381348	water	water	0.99515	2.Mexico
68	-113.2374312	26.77381348	water	water	0.99718	2.Mexico
69	-113.2367212	26.77381348	water	water	0.99745	2.Mexico
70	-113.2360112	26.77381348	water	water	0.99872	2.Mexico
71	-113.2353012	26.77381348	water	water	0.98567	2.Mexico
72	-113.2345912	26.77381348	water	water	0.99532	2.Mexico
73	-113.2672512	26.77310348	water	water	0.9301	2.Mexico
74	-113.2665412	26.77310348	water	water	0.98921	2.Mexico
75	-113.2658312	26.77310348	water	water	0.99771	2.Mexico
76	-113.2651212	26.77310348	water	water	0.99563	2.Mexico
77	-113.2360112	26.79298348	water	water	0.99358	2.Mexico
78	-113.2644112	26.77310348	water	water	0.99625	2.Mexico
79	-113.2637012	26.77310348	water	water	0.99139	2.Mexico
80	-113.2629912	26.77310348	water	water	0.97754	2.Mexico
81	-113.2622812	26.77310348	water	water	0.99077	2.Mexico
82	-113.2615712	26.77310348	water	water	0.98158	2.Mexico
83	-113.2608612	26.77310348	water	water	0.98653	2.Mexico
84	-113.2601512	26.77310348	water	water	0.98286	2.Mexico
85	-113.2594412	26.77310348	water	water	0.93459	2.Mexico
86	-113.2587312	26.77310348	water	water	0.99269	2.Mexico
87	-113.2580212	26.77310348	water	water	0.99684	2.Mexico
88	-113.2353012	26.79298348	water	water	0.98674	2.Mexico
89	-113.2573112	26.77310348	water	water	0.98356	2.Mexico
90	-113.2566012	26.77310348	water	water	0.98577	2.Mexico
91	-113.2558912	26.77310348	water	water	0.98207	2.Mexico
92	-113.2551812	26.77310348	water	water	0.96014	2.Mexico
93	-113.2544712	26.77310348	water	water	0.99848	2.Mexico
94	-113.2537612	26.77310348	water	water	0.99883	2.Mexico
95	-113.2530512	26.77310348	water	water	0.99966	2.Mexico
96	-113.2523412	26.77310348	water	water	0.99984	2.Mexico
97	-113.2516312	26.77310348	water	water	0.99999	2.Mexico
98	-113.2509212	26.77310348	water	water	0.99998	2.Mexico
99	-113.2345912	26.79298348	water	water	0.99998	2.Mexico
100	-113.2502112	26.77310348	water	water	0.99997	2.Mexico
101	-113.2495012	26.77310348	water	water	0.99999	2.Mexico
102	-113.2487912	26.77310348	water	water	0.99998	2.Mexico
103	-113.2480812	26.77310348	water	water	0.99994	2.Mexico
104	-113.2473712	26.77310348	water	water	0.99994	2.Mexico
105	-113.2466612	26.77310348	water	water	0.99992	2.Mexico
106	-113.2459512	26.77310348	water	water	0.99986	2.Mexico
107	-113.2452412	26.77310348	water	water	0.99801	2.Mexico
108	-113.2445312	26.77310348	water	water	0.98781	2.Mexico
109	-113.2438212	26.77310348	water	water	0.98729	2.Mexico
110	-113.2679612	26.79227348	water	water	0.99088	2.Mexico
111	-113.2331712	26.79440348	water	water	0.99704	2.Mexico
112	-113.2431112	26.77310348	water	water	0.92023	2.Mexico
113	-113.2424012	26.77310348	water	water	0.99731	2.Mexico
114	-113.2416912	26.77310348	water	water	0.99947	2.Mexico
115	-113.2409812	26.77310348	water	water	0.9977	2.Mexico
116	-113.2402712	26.77310348	water	water	0.99578	2.Mexico
117	-113.2395612	26.77310348	water	water	0.99655	2.Mexico
118	-113.2388512	26.77310348	water	water	0.99609	2.Mexico
119	-113.2672512	26.77239348	water	water	0.99922	2.Mexico
120	-113.2665412	26.77239348	water	water	0.99841	2.Mexico
121	-113.2658312	26.77239348	water	water	0.99523	2.Mexico
122	-113.2672512	26.79227348	water	water	0.99734	2.Mexico
123	-113.2651212	26.77239348	water	water	0.99652	2.Mexico
124	-113.2644112	26.77239348	water	water	0.98704	2.Mexico
125	-113.2637012	26.77239348	water	water	0.98633	2.Mexico
126	-113.2629912	26.77239348	water	water	0.99769	2.Mexico
127	-113.2622812	26.77239348	water	water	0.99191	2.Mexico
128	-113.2615712	26.77239348	water	water	0.99558	2.Mexico
129	-113.2608612	26.77239348	water	water	0.9862	2.Mexico
130	-113.2601512	26.77239348	water	water	0.94783	2.Mexico
131	-113.2594412	26.77239348	water	water	0.9911	2.Mexico
132	-113.2587312	26.77239348	water	water	0.99168	2.Mexico
133	-113.2665412	26.79227348	water	water	0.99446	2.Mexico
134	-113.2580212	26.77239348	water	water	0.9853	2.Mexico
135	-113.2573112	26.77239348	water	water	0.9965	2.Mexico
136	-113.2566012	26.77239348	water	water	0.98298	2.Mexico
137	-113.2558912	26.77239348	water	water	0.9864	2.Mexico
138	-113.2551812	26.77239348	water	water	0.98879	2.Mexico
139	-113.2544712	26.77239348	water	water	0.97652	2.Mexico
140	-113.2537612	26.77239348	water	water	0.99639	2.Mexico
141	-113.2530512	26.77239348	water	water	0.99934	2.Mexico
142	-113.2523412	26.77239348	water	water	0.99768	2.Mexico
143	-113.2516312	26.77239348	water	water	0.99992	2.Mexico
144	-113.2658312	26.79227348	water	water	0.9999	2.Mexico
145	-113.2509212	26.77239348	water	water	0.9998	2.Mexico
146	-113.2502112	26.77239348	water	water	0.9999	2.Mexico
147	-113.2495012	26.77239348	water	water	0.99999	2.Mexico
148	-113.2487912	26.77239348	water	water	0.99998	2.Mexico
149	-113.2480812	26.77239348	water	water	0.99991	2.Mexico
150	-113.2473712	26.77239348	water	water	0.99993	2.Mexico
151	-113.2466612	26.77239348	water	water	0.99967	2.Mexico
152	-113.2459512	26.77239348	water	water	0.99988	2.Mexico
153	-113.2452412	26.77239348	water	water	0.99964	2.Mexico
154	-113.2445312	26.77239348	water	water	0.99715	2.Mexico
155	-113.2651212	26.79227348	water	water	0.99947	2.Mexico
156	-113.2438212	26.77239348	water	water	0.96512	2.Mexico
157	-113.2431112	26.77239348	water	water	0.97505	2.Mexico
158	-113.2424012	26.77239348	water	water	0.99926	2.Mexico
159	-113.2416912	26.77239348	water	water	0.99902	2.Mexico
160	-113.2409812	26.77239348	water	water	0.9996	2.Mexico
161	-113.2679612	26.77168348	water	water	0.99365	2.Mexico
162	-113.2672512	26.77168348	water	water	0.99086	2.Mexico
163	-113.2665412	26.77168348	water	water	0.99664	2.Mexico
164	-113.2658312	26.77168348	water	water	0.99299	2.Mexico
165	-113.2651212	26.77168348	water	water	0.99635	2.Mexico
166	-113.2644112	26.79227348	water	water	0.9858	2.Mexico
167	-113.2644112	26.77168348	water	water	0.99654	2.Mexico
168	-113.2637012	26.77168348	water	water	0.99426	2.Mexico
169	-113.2629912	26.77168348	water	water	0.98662	2.Mexico
170	-113.2622812	26.77168348	water	water	0.98837	2.Mexico
171	-113.2615712	26.77168348	water	water	0.98656	2.Mexico
172	-113.2608612	26.77168348	water	water	0.99233	2.Mexico
173	-113.2601512	26.77168348	water	water	0.99428	2.Mexico
174	-113.2594412	26.77168348	water	water	0.99359	2.Mexico
175	-113.2587312	26.77168348	water	water	0.97944	2.Mexico
176	-113.2580212	26.77168348	water	water	0.9893	2.Mexico
177	-113.2637012	26.79227348	water	water	0.99219	2.Mexico
178	-113.2573112	26.77168348	water	water	0.97974	2.Mexico
179	-113.2566012	26.77168348	water	water	0.99649	2.Mexico
180	-113.2558912	26.77168348	water	water	0.99591	2.Mexico
181	-113.2551812	26.77168348	water	water	0.99341	2.Mexico
182	-113.2544712	26.77168348	water	water	0.97546	2.Mexico
183	-113.2537612	26.77168348	water	water	0.99093	2.Mexico
184	-113.2530512	26.77168348	water	water	0.98942	2.Mexico
185	-113.2523412	26.77168348	water	water	0.99455	2.Mexico
186	-113.2516312	26.77168348	water	water	0.99654	2.Mexico
187	-113.2509212	26.77168348	water	water	0.99957	2.Mexico
188	-113.2629912	26.79227348	water	water	0.99975	2.Mexico
189	-113.2502112	26.77168348	water	water	0.99994	2.Mexico
190	-113.2495012	26.77168348	water	water	0.99997	2.Mexico
191	-113.2487912	26.77168348	water	water	0.99992	2.Mexico
192	-113.2480812	26.77168348	water	water	0.99989	2.Mexico
193	-113.2473712	26.77168348	water	water	0.99997	2.Mexico
194	-113.2466612	26.77168348	water	water	0.99653	2.Mexico
195	-113.2459512	26.77168348	water	water	0.99952	2.Mexico
196	-113.2452412	26.77168348	water	water	0.99558	2.Mexico
197	-113.2445312	26.77168348	water	water	0.99795	2.Mexico
198	-113.2438212	26.77168348	water	water	0.98842	2.Mexico
199	-113.2622812	26.79227348	water	water	0.96672	2.Mexico
200	-113.2431112	26.77168348	water	water	0.99811	2.Mexico
201	-113.2424012	26.77168348	water	water	0.99793	2.Mexico
202	-113.2416912	26.77168348	water	water	0.9995	2.Mexico
203	-113.2409812	26.77168348	water	water	0.99976	2.Mexico
204	-113.2679612	26.77097348	water	water	0.9998	2.Mexico
205	-113.2672512	26.77097348	water	water	0.99518	2.Mexico
206	-113.2665412	26.77097348	water	water	0.99676	2.Mexico
207	-113.2658312	26.77097348	water	water	0.96152	2.Mexico
208	-113.2651212	26.77097348	water	water	0.972	2.Mexico
209	-113.2644112	26.77097348	water	water	0.99569	2.Mexico
210	-113.2615712	26.79227348	water	water	0.98512	2.Mexico
211	-113.2637012	26.77097348	water	water	0.99488	2.Mexico
212	-113.2629912	26.77097348	water	water	0.97197	2.Mexico
213	-113.2622812	26.77097348	water	water	0.98741	2.Mexico
214	-113.2615712	26.77097348	water	water	0.9845	2.Mexico
215	-113.2608612	26.77097348	water	water	0.9935	2.Mexico
216	-113.2601512	26.77097348	water	water	0.99582	2.Mexico
217	-113.2594412	26.77097348	water	water	0.9977	2.Mexico
218	-113.2587312	26.77097348	water	water	0.99644	2.Mexico
219	-113.2580212	26.77097348	water	water	0.99704	2.Mexico
220	-113.2573112	26.77097348	water	water	0.99115	2.Mexico
221	-113.2608612	26.79227348	water	water	0.99336	2.Mexico
222	-113.2324612	26.79440348	water	water	0.99416	2.Mexico
223	-113.2566012	26.77097348	water	water	0.99516	2.Mexico
224	-113.2558912	26.77097348	water	water	0.99564	2.Mexico
225	-113.2551812	26.77097348	water	water	0.97016	2.Mexico
226	-113.2544712	26.77097348	water	water	0.97761	2.Mexico
227	-113.2537612	26.77097348	water	water	0.98798	2.Mexico
228	-113.2530512	26.77097348	water	water	0.99038	2.Mexico
229	-113.2523412	26.77097348	water	water	0.99932	2.Mexico
230	-113.2516312	26.77097348	water	water	0.99986	2.Mexico
231	-113.2509212	26.77097348	water	water	0.99843	2.Mexico
232	-113.2502112	26.77097348	water	water	0.99349	2.Mexico
233	-113.2601512	26.79227348	water	water	0.99657	2.Mexico
234	-113.2495012	26.77097348	water	water	0.97464	2.Mexico
235	-113.2487912	26.77097348	water	water	0.99608	2.Mexico
236	-113.2480812	26.77097348	water	water	0.9984	2.Mexico
237	-113.2473712	26.77097348	water	water	0.99294	2.Mexico
238	-113.2466612	26.77097348	water	water	0.99973	2.Mexico
239	-113.2459512	26.77097348	water	water	0.99967	2.Mexico
240	-113.2452412	26.77097348	water	water	0.99966	2.Mexico
241	-113.2445312	26.77097348	water	water	0.99739	2.Mexico
242	-113.2438212	26.77097348	water	water	0.97003	2.Mexico
243	-113.2431112	26.77097348	water	water	0.99603	2.Mexico
244	-113.2594412	26.79227348	water	water	0.99841	2.Mexico
245	-113.2424012	26.77097348	water	water	0.99591	2.Mexico
246	-113.2416912	26.77097348	water	water	0.99346	2.Mexico
247	-113.2409812	26.77097348	water	water	0.9926	2.Mexico
248	-113.2402712	26.77097348	water	water	0.99156	2.Mexico
249	-113.2679612	26.77026348	water	water	0.98642	2.Mexico
250	-113.2672512	26.77026348	water	water	0.98542	2.Mexico
251	-113.2665412	26.77026348	water	water	0.97295	2.Mexico
252	-113.2658312	26.77026348	water	water	0.98737	2.Mexico
253	-113.2651212	26.77026348	water	water	0.99332	2.Mexico
254	-113.2644112	26.77026348	water	water	0.99557	2.Mexico
255	-113.2587312	26.79227348	water	water	0.99471	2.Mexico
256	-113.2637012	26.77026348	water	water	0.99709	2.Mexico
257	-113.2629912	26.77026348	water	water	0.93957	2.Mexico
258	-113.2622812	26.77026348	water	water	0.98327	2.Mexico
259	-113.2615712	26.77026348	water	water	0.98967	2.Mexico
260	-113.2608612	26.77026348	water	water	0.99129	2.Mexico
261	-113.2601512	26.77026348	water	water	0.97292	2.Mexico
262	-113.2594412	26.77026348	water	water	0.9907	2.Mexico
263	-113.2587312	26.77026348	water	water	0.98232	2.Mexico
264	-113.2580212	26.77026348	water	water	0.99752	2.Mexico
265	-113.2573112	26.77026348	water	water	0.99884	2.Mexico
266	-113.2580212	26.79227348	water	water	0.9761	2.Mexico
267	-113.2566012	26.77026348	water	water	0.99165	2.Mexico
268	-113.2558912	26.77026348	water	water	0.9923	2.Mexico
269	-113.2551812	26.77026348	water	water	0.99803	2.Mexico
270	-113.2544712	26.77026348	water	water	0.99777	2.Mexico
271	-113.2537612	26.77026348	water	water	0.99738	2.Mexico
272	-113.2530512	26.77026348	water	water	0.99963	2.Mexico
273	-113.2523412	26.77026348	water	water	0.99986	2.Mexico
274	-113.2516312	26.77026348	water	water	0.99245	2.Mexico
275	-113.2509212	26.77026348	water	water	0.99444	2.Mexico
276	-113.2502112	26.77026348	water	water	0.99419	2.Mexico
277	-113.2573112	26.79227348	water	water	0.99878	2.Mexico
278	-113.2495012	26.77026348	water	water	0.99118	2.Mexico
279	-113.2487912	26.77026348	water	water	0.98784	2.Mexico
280	-113.2480812	26.77026348	water	water	0.99408	2.Mexico
281	-113.2473712	26.77026348	water	water	0.99653	2.Mexico
282	-113.2466612	26.77026348	water	water	0.98814	2.Mexico
283	-113.2459512	26.77026348	water	water	0.99085	2.Mexico
284	-113.2452412	26.77026348	water	water	0.99463	2.Mexico
285	-113.2445312	26.77026348	water	water	0.9708	2.Mexico
286	-113.2438212	26.77026348	water	water	0.98766	2.Mexico
287	-113.2431112	26.77026348	water	water	0.98109	2.Mexico
288	-113.2566012	26.79227348	water	water	0.99202	2.Mexico
289	-113.2424012	26.77026348	water	water	0.98873	2.Mexico
290	-113.2416912	26.77026348	water	water	0.95001	2.Mexico
291	-113.2409812	26.77026348	water	water	0.96553	2.Mexico
292	-113.2402712	26.77026348	water	water	0.99469	2.Mexico
293	-113.2395612	26.77026348	water	water	0.99217	2.Mexico
294	-113.2679612	26.76955348	water	whales	0.98261	2.Mexico
295	-113.2672512	26.76955348	water	water	0.99113	2.Mexico
296	-113.2665412	26.76955348	water	water	0.99538	2.Mexico
297	-113.2658312	26.76955348	water	water	0.99155	2.Mexico
298	-113.2651212	26.76955348	water	water	0.9787	2.Mexico
299	-113.2558912	26.79227348	water	water	0.96681	2.Mexico
300	-113.2644112	26.76955348	water	water	0.99867	2.Mexico
301	-113.2637012	26.76955348	water	water	0.99884	2.Mexico
302	-113.2629912	26.76955348	water	water	0.99995	2.Mexico
303	-113.2622812	26.76955348	water	water	0.99991	2.Mexico
304	-113.2615712	26.76955348	water	water	0.99531	2.Mexico
305	-113.2608612	26.76955348	water	water	0.99054	2.Mexico
306	-113.2601512	26.76955348	water	water	0.99246	2.Mexico
307	-113.2594412	26.76955348	water	water	0.99859	2.Mexico
308	-113.2587312	26.76955348	water	water	0.99628	2.Mexico
309	-113.2580212	26.76955348	water	water	0.98988	2.Mexico
310	-113.2551812	26.79227348	water	water	0.9701	2.Mexico
311	-113.2573112	26.76955348	water	water	0.97766	2.Mexico
312	-113.2566012	26.76955348	water	water	0.97667	2.Mexico
313	-113.2558912	26.76955348	water	water	0.9971	2.Mexico
314	-113.2551812	26.76955348	water	water	0.99708	2.Mexico
[truncated: 11,349 more rows]
