# Supplementary material for: Whale counting in satellite and aerial images with deep learning
Source: Sci Rep. 2019 Oct 3;9:14259. doi: 10.1038/s41598-019-50795-9 (PMC6776647; doi:10.1038/s41598-019-50795-9)
Supplement: Supplementary file 6 — Supplementary Dataset 5 [file 41598_2019_50795_MOESM6_ESM.csv]

ID	longitude	latitude	Photo-interpreted_class_label	Predicted_class_label	Maximum_Probability	Swimming_posture	Study_Site_Country	Photo-interpreted_number	Predicted_bounding_boxes
155	20.63735599	-156.4629709	whales	whales	0.97286	Breaching	1.USA	1	1
177	20.63664599	-156.4622609	whales	whales	0.95737	Breaching	1.USA	5	4
195	20.63593599	-156.4651009	whales	whales	0.92407	Peduncle	1.USA	1	1
462	20.62883599	-156.4580009	whales	whales	0.77557	Submerged	1.USA	2	2
1533	26.75322348	-113.2544712	whales	whales	0.45644	Submerged	2.Mexico	1	1
1534	26.75322348	-113.2537612	whales	whales	0.70598	Submerged	2.Mexico	1	1
1752	26.79937348	-113.2409812	whales	whales	0.85793	Submerged	2.Mexico	1	1
1818	26.79866348	-113.2431112	whales	whales	0.75345	Submerged	2.Mexico	1	1
2476	26.78233348	-113.2537612	whales	whales	0.5106	Submerged	2.Mexico	4	3
2764	26.77736348	-113.2523412	whales	whales	0.54398	Submerged	2.Mexico	1	0
2974	26.74754348	-113.2644112	whales	water	0.93773	Submerged	2.Mexico	1	-
529	-42.60310229	-64.81133839	whales	whales	0.63166	Breaching	3.Argentina	1	1
620	-42.60361229	-64.81062839	whales	whales	0.78919	Breaching	3.Argentina	1	1
235	-42.60157229	-64.82482839	whales	whales	0.99363	Logging	3.Argentina	1	1
853	-42.61330229	-64.84186839	whales	whales	0.62206	Submerged	3.Argentina	1	1
574	-42.59698229	-64.81275839	whales	water	0.99783	Submerged	3.Argentina	1	-
773	-42.59800229	-64.81559839	whales	water	0.87631	Submerged	3.Argentina	1	-
1128	-42.59953229	-64.82127839	whales	water	0.94831	Submerged	3.Argentina	1	-
3215	-34.38553652	20.8817352	other	whales	0.39746	-	4.South_Africa	0	-
1113	-34.37023652	20.9562852	whales	whales	0.59887	Blowing	4.South_Africa	1	1
1672	-34.38094652	20.8895452	whales	whales	0.37856	Blowing	4.South_Africa	1	1
3104	-34.37482652	20.9115552	whales	whales	0.70152	Blowing	4.South_Africa	1	1
1262	-34.38961652	20.8909652	whales	whales	0.49673	Breaching	4.South_Africa	1	1
1637	-34.37176652	20.9733252	whales	whales	0.51914	Breaching	4.South_Africa	1	1
2033	-34.38145652	20.8923852	whales	whales	0.51856	Breaching	4.South_Africa	1	1
2350	-34.37380652	20.9335652	whales	whales	0.70697	Breaching	4.South_Africa	1	1
2670	-34.37584652	20.9037452	whales	whales	0.6859	Breaching	4.South_Africa	2	2
419	-34.37890652	20.8987752	whales	whales	0.5002	Logging	4.South_Africa	1	1
434	-34.37890652	20.9087152	whales	whales	0.96207	Logging	4.South_Africa	1	1
624	-34.37941652	20.8923852	whales	whales	0.90865	Logging	4.South_Africa	1	1
630	-34.37941652	20.8959352	whales	whales	0.99114	Logging	4.South_Africa	1	1
953	-34.37992652	20.8945152	whales	whales	0.98652	Logging	4.South_Africa	1	1
1087	-34.37023652	20.9470552	whales	whales	0.88381	Logging	4.South_Africa	1	1
1306	-34.38043652	20.8930952	whales	whales	0.96124	Logging	4.South_Africa	1	1
1326	-34.37125652	20.9229152	whales	whales	0.73314	Logging	4.South_Africa	1	1
1426	-34.37125652	20.9562852	whales	whales	0.96882	Logging	4.South_Africa	1	1
1499	-34.39012652	20.8831552	whales	whales	0.44207	Logging	4.South_Africa	1	1
1619	-34.37176652	20.9612552	whales	whales	0.89977	Logging	4.South_Africa	1	1
1623	-34.37176652	20.9640952	whales	whales	0.85143	Logging	4.South_Africa	2	1
1859	-34.37227652	20.9697752	whales	whales	0.67884	Logging	4.South_Africa	3	1
2027	-34.38145652	20.8881252	whales	whales	0.85586	Logging	4.South_Africa	1	1
2531	-34.37431652	20.9143952	whales	whales	0.98735	Logging	4.South_Africa	1	1
2613	-34.38247652	20.8888352	whales	whales	0.48041	Logging	4.South_Africa	1	1
2622	-34.38349652	20.8888352	whales	whales	0.64581	Logging	4.South_Africa	1	1
2646	-34.38247652	20.8909652	whales	whales	0.93679	Logging	4.South_Africa	1	1
3037	-34.37482652	20.9094252	whales	whales	0.9347	Logging	4.South_Africa	1	1
3151	-34.38502652	20.9009052	whales	whales	0.48349	Logging	4.South_Africa	2	2
3219	-34.38553652	20.8831552	whales	whales	0.96126	Logging	4.South_Africa	2	2
3224	-34.38553652	20.8845752	whales	whales	0.76343	Logging	4.South_Africa	1	1
2955	-34.38451652	20.8852852	whales	whales	0.70609	Peduncle	4.South_Africa	2	1
2836	-34.37635652	20.9009052	whales	whales	0.98465	Spyhopping	4.South_Africa	1	1
62	-34.37788652	20.8994852	whales	whales	0.9503	Submerged	4.South_Africa	1	1
1731	-34.37227652	20.9285952	whales	whales	0.68664	Submerged	4.South_Africa	1	1
1560	-34.37176652	20.9243352	whales	water	0.91826	Spyhopping	4.South_Africa	1	-
58	-34.37788652	20.8980652	whales	water	0.86813	Submerged	4.South_Africa	1	-
852	-34.38859652	20.8902552	whales	water	0.86078	Submerged	4.South_Africa	1	-
2793	-34.38400652	20.8881252	whales	water	0.979	Submerged	4.South_Africa	1	-
3015	-34.37482652	20.9087152	whales	water	0.74927	Submerged	4.South_Africa	1	-
2534	-34.37431652	20.9165252	whales	ship	0.54901	Spyhopping	4.South_Africa	1	-
378	-14.1849959	40.69111712	uncertain	whales	0.72499	Submerged	5.Mozambique	0	-
60	-24.62198325	153.2914192	whales	whales	0.54113	Submerged	6.Australia	1	1
61	-24.62198325	153.2921292	whales	whales	0.98522	Submerged	6.Australia	1	1
270	-50.5080503	166.3212115	whales	whales	0.4612	Logging	7.New_Zealand	1	0
286	-50.5084753	166.3091415	whales	whales	0.78117	Logging	7.New_Zealand	1	1
762	-50.5021003	166.2800315	whales	whales	0.74667	Submerged	7.New_Zealand	2	2
771	-50.5025253	166.2828715	whales	whales	0.47095	Submerged	7.New_Zealand	1	1
179	-50.5072003	166.3155315	whales	water	0.45023	Logging	7.New_Zealand	1	-
180	-50.5072003	166.3162415	whales	water	0.96662	Logging	7.New_Zealand	1	-
769	-50.5025253	166.2814515	whales	water	0.7073	Submerged	7.New_Zealand	1	-
770	-50.5025253	166.2821615	whales	water	0.79655	Submerged	7.New_Zealand	1	-
